# Supplementary material for: Tradeoffs between proliferation and transmission in virus evolution– insights from evolutionary and functional analyses of SARS-CoV-2
Source: Virol J. 2025 Apr 19;22:107. doi: 10.1186/s12985-025-02727-5 (PMC12008902; doi:10.1186/s12985-025-02727-5)
Supplement: Supplementary file 1 — Supplementary Material 1 [file 12985_2025_2727_MOESM1_ESM.xlsx]

## Sheet: Table S1
Table S1 List of high-throughput SARS-CoV-2 sequencing data sets used in this study
1	ERR4082713
2	ERR4082715
3	ERR4082716
4	ERR4082717
5	ERR4082718
6	ERR4082720
7	ERR4082721
8	ERR4082738
9	ERR4082739
10	ERR4082740
11	ERR4082742
12	ERR4082743
13	ERR4082745
14	ERR4082747
15	ERR4082748
16	ERR4082749
17	ERR4082750
18	ERR4082751
19	ERR4082752
20	ERR4082753
21	ERR4082754
22	ERR4082755
23	ERR4082756
24	ERR4082758
25	ERR4082759
26	ERR4082761
27	ERR4082762
28	ERR4082763
29	ERR4082764
30	ERR4082765
31	ERR4082766
32	ERR4082767
33	ERR4082768
34	ERR4082769
35	ERR4082770
36	ERR4082771
37	ERR4082772
38	ERR4082773
39	ERR4082774
40	ERR4082775
41	ERR4082776
42	ERR4082777
43	ERR4082778
44	ERR4082779
45	ERR4082780
46	ERR4082782
47	ERR4082783
48	ERR4082784
49	ERR4082785
50	ERR4082786
51	ERR4082787
52	ERR4082788
53	ERR4082789
54	ERR4082790
55	ERR4082791
56	ERR4082792
57	ERR4082793
58	ERR4082794
59	ERR4082795
60	ERR4082796
61	ERR4082798
62	ERR4082799
63	ERR4082800
64	ERR4082801
65	ERR4082802
66	ERR4082803
67	ERR4082804
68	ERR4082805
69	ERR4082807
70	ERR4082808
71	ERR4082809
72	ERR4082810
73	ERR4082812
74	ERR4082831
75	ERR4082832
76	ERR4082833
77	ERR4082834
78	ERR4082835
79	ERR4082836
80	ERR4082837
81	ERR4082838
82	ERR4082839
83	ERR4082840
84	ERR4082841
85	ERR4082842
86	ERR4082843
87	ERR4082844
88	ERR4082846
89	ERR4082847
90	ERR4082848
91	ERR4082849
92	ERR4082850
93	ERR4082851
94	ERR4082852
95	ERR4082853
96	ERR4082854
97	ERR4082855
98	ERR4082857
99	ERR4082858
100	ERR4082859
101	ERR4082860
102	ERR4082862
103	ERR4082863
104	ERR4082864
105	ERR4082865
106	ERR4082866
107	ERR4082867
108	ERR4082868
109	ERR4082869
110	ERR4082870
111	ERR4082872
112	ERR4082873
113	ERR4082874
114	ERR4082875
115	ERR4082876
116	ERR4082877
117	ERR4082878
118	ERR4082879
119	ERR4082881
120	ERR4082882
121	ERR4082883
122	ERR4082884
123	ERR4082885
124	ERR4082886
125	ERR4082887
126	ERR4082888
127	ERR4082889
128	ERR4082890
129	ERR4082891
130	ERR4082892
131	ERR4082894
132	ERR4082897
133	ERR4082898
134	ERR4082899
135	ERR4082900
136	ERR4082901
137	ERR4082902
138	ERR4082903
139	ERR4082904
140	ERR4082905
141	ERR4082906
142	ERR4082907
143	ERR4082908
144	ERR4082909
145	ERR4082910
146	ERR4082911
147	ERR4082914
148	ERR4082916
149	ERR4082917
150	ERR4082918
151	ERR4082919
152	ERR4082920
153	ERR4082929
154	ERR4082930
155	ERR4082932
156	ERR4082933
157	ERR4082934
158	ERR4082935
159	ERR4082936
160	ERR4082937
161	ERR4082938
162	ERR4082939
163	ERR4082940
164	ERR4082942
165	ERR4082943
166	ERR4082945
167	ERR4082946
168	ERR4082947
169	ERR4082948
170	ERR4082949
171	ERR4082950
172	ERR4082951
173	ERR4082952
174	ERR4082953
175	ERR4082954
176	ERR4082956
177	ERR4082957
178	ERR4085109
179	ERR4085110
180	ERR4085111
181	ERR4085112
182	ERR4085114
183	ERR4085116
184	ERR4085118
185	ERR4085119
186	ERR4085120
187	ERR4085121
188	ERR4085122
189	ERR4085123
190	ERR4085124
191	ERR4085125
192	ERR4085127
193	ERR4085128
194	ERR4085131
195	ERR4085133
196	ERR4085134
197	ERR4085135
198	ERR4085136
199	ERR4085137
200	ERR4085139
201	ERR4085140
202	ERR4085142
203	ERR4085143
204	ERR4085144
205	ERR4085145
206	ERR4085146
207	ERR4085147
208	ERR4085148
209	ERR4085149
210	ERR4085150
211	ERR4085151
212	ERR4085153
213	ERR4085154
214	ERR4085156
215	ERR4085157
216	ERR4085158
217	ERR4085163
218	ERR4085164
219	ERR4085166
220	ERR4085169
221	ERR4085170
222	ERR4085173
223	ERR4085174
224	ERR4085175
225	ERR4085176
226	ERR4085177
227	ERR4085178
228	ERR4085179
229	ERR4085181
230	ERR4085183
231	ERR4085184
232	ERR4085185
233	ERR4085186
234	ERR4085187
235	ERR4085188
236	ERR4085189
237	ERR4085194
238	ERR4085195
239	ERR4085200
240	ERR4085202
241	ERR4085203
242	ERR4085206
243	ERR4085207
244	ERR4085208
245	ERR4085209
246	ERR4085210
247	ERR4085211
248	ERR4085212
249	ERR4085213
250	ERR4085214
251	ERR4085215
252	ERR4085216
253	ERR4085217
254	ERR4085218
255	ERR4085219
256	ERR4085220
257	ERR4085221
258	ERR4085224
259	ERR4085225
260	ERR4085227
261	ERR4085229
262	ERR4085230
263	ERR4085231
264	ERR4085232
265	ERR4085233
266	ERR4085234
267	ERR4085235
268	ERR4085236
269	ERR4085239
270	ERR4085240
271	ERR4085241
272	ERR4085243
273	ERR4085244
274	ERR4085245
275	ERR4085248
276	ERR4085249
277	ERR4085250
278	ERR4085252
279	ERR4085253
280	ERR4085254
281	ERR4085256
282	ERR4085257
283	ERR4085258
284	ERR4085259
285	ERR4085260
286	ERR4085261
287	ERR4085262
288	ERR4085263
289	ERR4085264
290	ERR4085266
291	ERR4085267
292	ERR4085268
293	ERR4085269
294	ERR4085270
295	ERR4085272
296	ERR4085273
297	ERR4085274
298	ERR4085275
299	ERR4085276
300	ERR4085277
301	ERR4085278
302	ERR4085279
303	ERR4085280
304	ERR4085281
305	ERR4085282
306	ERR4085283
307	ERR4085284
308	ERR4085285
309	ERR4085289
310	ERR4085290
311	ERR4085291
312	ERR4085292
313	ERR4085293
314	ERR4085294
315	ERR4085369
316	ERR4085371
317	ERR4085372
318	ERR4085373
319	ERR4085374
320	ERR4085376
321	ERR4085378
322	ERR4085379
323	ERR4085380
324	ERR4085383
325	ERR4085384
326	ERR4085385
327	ERR4085386
328	ERR4085387
329	ERR4085388
330	ERR4085390
331	ERR4085391
332	ERR4085392
333	ERR4085394
334	ERR4085395
335	ERR4085397
336	ERR4085398
337	ERR4085400
338	ERR4085401
339	ERR4085403
340	ERR4085404
341	ERR4085406
342	ERR4085407
343	ERR4085408
344	ERR4085409
345	ERR4085410
346	ERR4085411
347	ERR4085412
348	ERR4085413
349	ERR4085414
350	ERR4085415
351	ERR4085416
352	ERR4085417
353	ERR4085418
354	ERR4085419
355	ERR4085423
356	ERR4085424
357	ERR4085425
358	ERR4085426
359	ERR4085427
360	ERR4085429
361	ERR4085430
362	ERR4085431
363	ERR4085432
364	ERR4085434
365	ERR4085435
366	ERR4085437
367	ERR4085439
368	ERR4085440
369	ERR4085441
370	ERR4157959
371	ERR4157960
372	ERR4157961
373	ERR4157962
374	ERR4157963
375	ERR4157964
376	ERR4165100
377	ERR4165112
378	ERR4165130
379	ERR4165135
380	ERR4165137
381	ERR4192740
382	ERR4204010
383	ERR4204119
384	ERR4204166
385	ERR4204180
386	ERR4204203
387	ERR4204205
388	ERR4204211
389	ERR4204214
390	ERR4204215
391	ERR4204220
392	ERR4204222
393	ERR4204225
394	ERR4204235
395	ERR4204240
396	ERR4204244
397	ERR4204261
398	ERR4204280
399	ERR4204296
400	ERR4204321
401	ERR4204324
402	ERR4204337
403	ERR4204348
404	ERR4204357
405	ERR4204372
406	ERR4204388
407	ERR4204399
408	ERR4204410
409	ERR4204423
410	ERR4204472
411	ERR4204479
412	ERR4204482
413	ERR4204488
414	ERR4204492
415	ERR4204494
416	ERR4204498
417	ERR4204502
418	ERR4204509
419	ERR4204510
420	ERR4204548
421	ERR4204562
422	ERR4204614
423	ERR4204618
424	ERR4204644
425	ERR4204692
426	ERR4204693
427	ERR4204705
428	ERR4204720
429	ERR4204784
430	ERR4204812
431	ERR4204825
432	ERR4204831
433	ERR4204835
434	ERR4204842
435	ERR4204845
436	ERR4204846
437	ERR4204854
438	ERR4204867
439	ERR4204876
440	ERR4204887
441	ERR4204912
442	ERR4204928
443	ERR4204943
444	ERR4204951
445	ERR4204955
446	ERR4205021
447	ERR4205028
448	ERR4205029
449	ERR4205031
450	ERR4205160
451	ERR4205231
452	ERR4205243
453	ERR4205254
454	ERR4205271
455	ERR4205275
456	ERR4205283
457	ERR4205301
458	ERR4205335
459	ERR4205346
460	ERR4205352
461	ERR4205353
462	ERR4205358
463	ERR4205372
464	ERR4205378
465	ERR4205382
466	ERR4205383
467	ERR4205392
468	ERR4205395
469	ERR4205422
470	ERR4205424
471	ERR4205425
472	ERR4205439
473	ERR4205454
474	ERR4205464
475	ERR4205466
476	ERR4205496
477	ERR4205507
478	ERR4205516
479	ERR4205521
480	ERR4205560
481	ERR4205575
482	ERR4205586
483	ERR4205587
484	ERR4205599
485	ERR4205606
486	ERR4205622
487	ERR4205635
488	ERR4205675
489	ERR4205676
490	ERR4205727
491	ERR4205753
492	ERR4205760
493	ERR4205763
494	ERR4205771
495	ERR4205778
496	ERR4205789
497	ERR4205832
498	ERR4205833
499	ERR4205835
500	ERR4205905
501	ERR4205909
502	ERR4205974
503	ERR4205983
504	ERR4206008
505	ERR4206015
506	ERR4206021
507	ERR4206025
508	ERR4206036
509	ERR4206040
510	ERR4206055
511	ERR4206066
512	ERR4206075
513	ERR4206077
514	ERR4206096
515	ERR4206103
516	ERR4206105
517	ERR4206114
518	ERR4206117
519	ERR4206133
520	ERR4206134
521	ERR4206135
522	ERR4206143
523	ERR4206157
524	ERR4206162
525	ERR4206193
526	ERR4206199
527	ERR4206208
528	ERR4206259
529	ERR4206263
530	ERR4206285
531	ERR4206289
532	ERR4206309
533	ERR4206321
534	ERR4206324
535	ERR4206335
536	ERR4206354
537	ERR4206368
538	ERR4206448
539	ERR4206450
540	ERR4206473
541	ERR4206482
542	ERR4206486
543	ERR4206494
544	ERR4206497
545	ERR4206530
546	ERR4206536
547	ERR4206551
548	ERR4206552
549	ERR4206565
550	ERR4206569
551	ERR4206571
552	ERR4206573
553	ERR4206607
554	ERR4206619
555	ERR4206624
556	ERR4206639
557	ERR4206640
558	ERR4206654
559	ERR4206662
560	ERR4206708
561	ERR4206719
562	ERR4206723
563	ERR4206733
564	ERR4206735
565	ERR4206752
566	ERR4206763
567	ERR4206770
568	ERR4206772
569	ERR4206788
570	ERR4206790
571	ERR4206809
572	ERR4206820
573	ERR4206824
574	ERR4206829
575	ERR4206830
576	ERR4206837
577	ERR4206850
578	ERR4206854
579	ERR4206865
580	ERR4206866
581	ERR4206882
582	ERR4206896
583	ERR4206908
584	ERR4206922
585	ERR4206927
586	ERR4206941
587	ERR4206976
588	ERR4206986
589	ERR4207012
590	ERR4207023
591	ERR4207030
592	ERR4207053
593	ERR4207069
594	ERR4207070
595	ERR4207168
596	ERR4207209
597	ERR4207223
598	ERR4207238
599	ERR4207241
600	ERR4207248
601	ERR4207254
602	ERR4207258
603	ERR4207276
604	ERR4207316
605	ERR4207346
606	ERR4207348
607	ERR4207355
608	ERR4207356
609	ERR4207369
610	ERR4207376
611	ERR4207382
612	ERR4207383
613	ERR4207391
614	ERR4207404
615	ERR4207409
616	ERR4207416
617	ERR4207435
618	ERR4207443
619	ERR4207459
620	ERR4207479
621	ERR4207531
622	ERR4207552
623	ERR4207563
624	ERR4207612
625	ERR4207613
626	ERR4207617
627	ERR4207619
628	ERR4207621
629	ERR4207637
630	ERR4207652
631	ERR4207673
632	ERR4207715
633	ERR4207755
634	ERR4207756
635	ERR4207788
636	ERR4207797
637	ERR4207850
638	ERR4207878
639	ERR4207910
640	ERR4207917
641	ERR4207920
642	ERR4207927
643	ERR4207930
644	ERR4207957
645	ERR4208003
646	ERR4208029
647	ERR4208044
648	ERR4208068
649	ERR4208093
650	ERR4208096
651	ERR4208106
652	ERR4208110
653	ERR4208135
654	ERR4208174
655	ERR4208180
656	ERR4208194
657	ERR4208201
658	ERR4208255
659	ERR4208260
660	ERR4208274
661	ERR4208279
662	ERR4208287
663	ERR4208305
664	ERR4208310
665	ERR4208333
666	ERR4208351
667	ERR4208358
668	ERR4208362
669	ERR4208379
670	ERR4208381
671	ERR4208386
672	ERR4208410
673	ERR4208445
674	ERR4208462
675	ERR4208466
676	ERR4208493
677	ERR4208512
678	ERR4208556
679	ERR4208557
680	ERR4208567
681	ERR4208581
682	ERR4208609
683	ERR4208622
684	ERR4208642
685	ERR4208653
686	ERR4208663
687	ERR4208672
688	ERR4208704
689	ERR4208725
690	ERR4208729
691	ERR4208745
692	ERR4208755
693	ERR4208761
694	ERR4208766
695	ERR4208822
696	ERR4208827
697	ERR4208869
698	ERR4208915
699	ERR4208917
700	ERR4208918
701	ERR4208926
702	ERR4208951
703	ERR4208965
704	ERR4208993
705	ERR4208998
706	ERR4209010
707	ERR4209027
708	ERR4209075
709	ERR4209081
710	ERR4209098
711	ERR4209103
712	ERR4209122
713	ERR4209133
714	ERR4209137
715	ERR4209148
716	ERR4209163
717	ERR4209173
718	ERR4209179
719	ERR4209180
720	ERR4209185
721	ERR4209190
722	ERR4209202
723	ERR4209204
724	ERR4209226
725	ERR4209232
726	ERR4209236
727	ERR4209250
728	ERR4209277
729	ERR4209278
730	ERR4209280
731	ERR4209291
732	ERR4209292
733	ERR4209298
734	ERR4209304
735	ERR4209307
736	ERR4209317
737	ERR4209323
738	ERR4209340
739	ERR4209347
740	ERR4209350
741	ERR4209360
742	ERR4209364
743	ERR4209402
744	ERR4209435
745	ERR4209445
746	ERR4209465
747	ERR4209472
748	ERR4209474
749	ERR4209475
750	ERR4209476
751	ERR4209477
752	ERR4209478
753	ERR4209480
754	ERR4209482
755	ERR4209486
756	ERR4209503
757	ERR4209520
758	ERR4209522
759	ERR4209526
760	ERR4209538
761	ERR4209544
762	ERR4209547
763	ERR4209550
764	ERR4209553
765	ERR4209556
766	ERR4209568
767	ERR4209569
768	ERR4209576
769	ERR4209597
770	ERR4209604
771	ERR4209624
772	ERR4209628
773	ERR4209638
774	ERR4209639
775	ERR4209642
776	ERR4209647
777	ERR4209649
778	ERR4209651
779	ERR4209654
780	ERR4209670
781	ERR4209677
782	ERR4209680
783	ERR4209686
784	ERR4209688
785	ERR4209690
786	ERR4209692
787	ERR4209701
788	ERR4209725
789	ERR4209728
790	ERR4209743
791	ERR4209744
792	ERR4209750
793	ERR4209751
794	ERR4209753
795	ERR4209766
796	ERR4209780
797	ERR4209784
798	ERR4209786
799	ERR4209788
800	ERR4209795
801	ERR4209808
802	ERR4209818
803	ERR4209819
804	ERR4209829
805	ERR4209844
806	ERR4209851
807	ERR4209853
808	ERR4209867
809	ERR4209869
810	ERR4209870
811	ERR4209893
812	ERR4209898
813	ERR4209903
814	ERR4209909
815	ERR4209945
816	ERR4209949
817	ERR4209955
818	ERR4209961
819	ERR4209970
820	ERR4209971
821	ERR4209973
822	ERR4209978
823	ERR4209994
824	ERR4210001
825	ERR4210008
826	ERR4210009
827	ERR4210014
828	ERR4210022
829	ERR4210029
830	ERR4210031
831	ERR4210033
832	ERR4210037
833	ERR4210040
834	ERR4210044
835	ERR4210046
836	ERR4210047
837	ERR4210050
838	ERR4210053
839	ERR4210055
840	ERR4210056
841	ERR4210061
842	ERR4210062
843	ERR4210063
844	ERR4210064
845	ERR4210067
846	ERR4210082
847	ERR4210086
848	ERR4210089
849	ERR4210097
850	ERR4210116
851	ERR4210121
852	ERR4210127
853	ERR4210130
854	ERR4210133
855	ERR4210134
856	ERR4210143
857	ERR4210146
858	ERR4210149
859	ERR4210161
860	ERR4210173
861	ERR4210176
862	ERR4210193
863	ERR4238304
864	ERR4238305
865	ERR4238306
866	ERR4238307
867	ERR4238308
868	ERR4238309
869	ERR4238310
870	ERR4238311
871	ERR4238312
872	ERR4238313
873	ERR4238314
874	ERR4238315
875	ERR4238316
876	ERR4238317
877	ERR4238318
878	ERR4238319
879	ERR4238320
880	ERR4238321
881	ERR4238322
882	ERR4238323
883	ERR4238324
884	ERR4238325
885	ERR4238326
886	ERR4238327
887	ERR4238328
888	ERR4238329
889	ERR4238330
890	ERR4238331
891	ERR4238332
892	ERR4238333
893	ERR4238334
894	ERR4238335
895	ERR4238336
896	ERR4238337
897	ERR4238338
898	ERR4238339
899	ERR4238340
900	ERR4238341
901	ERR4238342
902	ERR4238343
903	ERR4238344
904	ERR4238345
905	ERR4238346
906	ERR4238347
907	ERR4238348
908	ERR4238349
909	ERR4238350
910	ERR4238351
911	ERR4238352
912	ERR4238353
913	ERR4238354
914	ERR4238355
915	ERR4238356
916	ERR4238357
917	ERR4238358
918	ERR4238359
919	ERR4238360
920	ERR4238361
921	ERR4238362
922	ERR4238363
923	ERR4238364
924	ERR4238365
925	ERR4238366
926	ERR4238367
927	ERR4238368
928	ERR4238369
929	ERR4238370
930	ERR4238371
931	ERR4238372
932	ERR4238373
933	ERR4238374
934	ERR4238375
935	ERR4238376
936	ERR4238377
937	ERR4238378
938	ERR4238379
939	ERR4238380
940	ERR4238381
941	ERR4238382
942	ERR4238383
943	ERR4238384
944	ERR4238386
945	ERR4238388
946	ERR4238389
947	ERR4238390
948	ERR4238391
949	ERR4238392
950	ERR4238393
951	ERR4238394
952	ERR4238395
953	ERR4238396
954	ERR4238397
955	ERR4238398
956	ERR4238399
957	ERR4238400
958	ERR4238401
959	ERR4238402
960	ERR4238403
961	ERR4238404
962	ERR4238405
963	ERR4238406
964	ERR4238407
965	ERR4238408
966	ERR4238409
967	ERR4238410
968	ERR4238411
969	ERR4238412
970	ERR4238413
971	ERR4238414
972	ERR4238415
973	ERR4238416
974	ERR4238417
975	ERR4238418
976	ERR4238419
977	ERR4238420
978	ERR4238421
979	ERR4238422
980	ERR4238423
981	ERR4238424
982	ERR4238425
983	ERR4238426
984	ERR4238427
985	ERR4238428
986	ERR4238429
987	ERR4238430
988	ERR4238431
989	ERR4238432
990	ERR4238433
991	ERR4238434
992	ERR4238435
993	ERR4238436
994	ERR4238437
995	ERR4238438
996	ERR4238439
997	ERR4238440
998	ERR4238441
999	ERR4238442
1000	ERR4238443
1001	ERR4238444
1002	ERR4238445
1003	ERR4238446
1004	ERR4238447
1005	ERR4238448
1006	ERR4238449
1007	ERR4238450
1008	ERR4238451
1009	ERR4238452
1010	ERR4238453
1011	ERR4238454
1012	ERR4238455
1013	ERR4238456
1014	ERR4238457
1015	ERR4238458
1016	ERR4238459
1017	ERR4238460
1018	ERR4238461
1019	ERR4238462
1020	ERR4238463
1021	ERR4238464
1022	ERR4238465
1023	ERR4238466
1024	ERR4238467
1025	ERR4238468
1026	ERR4238469
1027	ERR4238470
1028	ERR4238471
1029	ERR4238472
1030	ERR4238473
1031	ERR4238474
1032	ERR4238475
1033	ERR4238476
1034	ERR4238477
1035	ERR4238478
1036	ERR4238479
1037	ERR4238480
1038	ERR4238481
1039	ERR4238482
1040	ERR4238483
1041	ERR4238484
1042	ERR4238485
1043	ERR4238486
1044	ERR4238487
1045	ERR4238488
1046	ERR4238489
1047	ERR4238490
1048	ERR4238491
1049	ERR4238492
1050	ERR4238493
1051	ERR4238494
1052	ERR4238495
1053	ERR4238496
1054	ERR4238497
1055	ERR4238498
1056	ERR4238499
1057	ERR4238500
1058	ERR4238501
1059	ERR4238502
1060	ERR4238503
1061	ERR4238504
1062	ERR4238505
1063	ERR4238506
1064	ERR4238507
1065	ERR4238508
1066	ERR4238509
1067	ERR4238510
1068	ERR4238511
1069	ERR4238512
1070	ERR4238513
1071	ERR4238514
1072	ERR4238515
1073	ERR4238516
1074	ERR4238517
1075	ERR4238518
1076	ERR4238519
1077	ERR4238520
1078	ERR4238521
1079	ERR4238522
1080	ERR4238523
1081	ERR4238524
1082	ERR4238525
1083	ERR4238526
1084	ERR4238527
1085	ERR4238528
1086	ERR4238529
1087	ERR4238530
1088	ERR4238531
1089	ERR4238532
1090	ERR4238533
1091	ERR4238534
1092	ERR4238535
1093	ERR4238536
1094	ERR4238537
1095	ERR4238538
1096	ERR4238539
1097	ERR4238540
1098	ERR4238541
1099	ERR4238542
1100	ERR4238543
1101	ERR4238544
1102	ERR4238545
1103	ERR4238546
1104	ERR4238547
1105	ERR4238548
1106	ERR4238549
1107	ERR4238550
1108	ERR4238551
1109	ERR4238553
1110	ERR4238554
1111	ERR4238555
1112	ERR4238556
1113	ERR4238557
1114	ERR4238558
1115	ERR4238559
1116	ERR4238560
1117	ERR4238561
1118	ERR4238562
1119	ERR4238563
1120	ERR4238564
1121	ERR4238565
1122	ERR4238566
1123	ERR4238567
1124	ERR4238568
1125	ERR4238569
1126	ERR4238570
1127	ERR4238571
1128	ERR4238572
1129	ERR4238573
1130	ERR4238574
1131	ERR4238575
1132	ERR4238576
1133	ERR4238577
1134	ERR4238578
1135	ERR4238579
1136	ERR4238580
1137	ERR4238581
1138	ERR4238582
1139	ERR4238583
1140	ERR4238584
1141	ERR4238585
1142	ERR4238586
1143	ERR4238587
1144	ERR4238588
1145	ERR4238589
1146	ERR4238590
1147	ERR4238591
1148	ERR4238592
1149	ERR4238593
1150	ERR4238594
1151	ERR4238595
1152	ERR4238596
1153	ERR4238597
1154	ERR4238598
1155	ERR4238599
1156	ERR4238600
1157	ERR4238601
1158	ERR4238602
1159	ERR4238603
1160	ERR4238604
1161	ERR4238605
1162	ERR4238606
1163	ERR4238607
1164	ERR4238608
1165	ERR4238609
1166	ERR4238610
1167	ERR4238611
1168	ERR4238612
1169	ERR4238613
1170	ERR4238614
1171	ERR4238615
1172	ERR4238616
1173	ERR4238617
1174	ERR4238618
1175	ERR4238619
1176	ERR4238620
1177	ERR4238621
1178	ERR4238622
1179	ERR4238623
1180	ERR4238624
1181	ERR4238625
1182	ERR4238626
1183	ERR4238627
1184	ERR4238628
1185	ERR4238629
1186	ERR4238630
1187	ERR4238631
1188	ERR4238632
1189	ERR4238633
1190	ERR4238634
1191	ERR4238635
1192	ERR4238636
1193	ERR4238637
1194	ERR4238638
1195	ERR4238639
1196	ERR4238640
1197	ERR4238641
1198	ERR4238642
1199	ERR4238643
1200	ERR4238644
1201	ERR4238645
1202	ERR4238646
1203	ERR4238647
1204	ERR4238648
1205	ERR4238649
1206	ERR4238650
1207	ERR4238651
1208	ERR4238652
1209	ERR4238653
1210	ERR4238654
1211	ERR4238655
1212	ERR4238656
1213	ERR4238657
1214	ERR4238658
1215	ERR4238659
1216	ERR4238660
1217	ERR4238661
1218	ERR4238662
1219	ERR4238663
1220	ERR4238664
1221	ERR4238665
1222	ERR4238666
1223	ERR4238667
1224	ERR4238668
1225	ERR4238669
1226	ERR4238670
1227	ERR4238671
1228	ERR4238672
1229	ERR4238673
1230	ERR4238674
1231	ERR4238675
1232	ERR4238676
1233	ERR4238677
1234	ERR4238678
1235	ERR4238679
1236	ERR4238680
1237	ERR4238681
1238	ERR4238682
1239	ERR4238683
1240	ERR4239017
1241	ERR4239022
1242	ERR4239025
1243	ERR4239030
1244	ERR4239033
1245	ERR4239036
1246	ERR4239040
1247	ERR4239042
1248	ERR4239045
1249	ERR4239047
1250	ERR4239054
1251	ERR4239055
1252	ERR4239058
1253	ERR4239061
1254	ERR4239062
1255	ERR4239069
1256	ERR4239071
1257	ERR4239072
1258	ERR4239078
1259	ERR4239083
1260	ERR4239087
1261	ERR4239094
1262	ERR4239100
1263	ERR4239101
1264	ERR4239103
1265	ERR4239109
1266	ERR4239110
1267	ERR4239123
1268	ERR4239124
1269	ERR4239127
1270	ERR4239129
1271	ERR4239131
1272	ERR4239146
1273	ERR4239152
1274	ERR4239155
1275	ERR4239169
1276	ERR4239170
1277	ERR4239182
1278	ERR4239183
1279	ERR4239193
1280	ERR4239201
1281	ERR4239220
1282	ERR4239222
1283	ERR4239239
1284	ERR4239240
1285	ERR4239246
1286	ERR4239250
1287	ERR4239254
1288	ERR4239279
1289	ERR4239282
1290	ERR4239283
1291	ERR4239286
1292	ERR4239298
1293	ERR4239306
1294	ERR4239307
1295	ERR4239310
1296	ERR4239311
1297	ERR4239313
1298	ERR4239314
1299	ERR4239327
1300	ERR4239334
1301	ERR4239338
1302	ERR4239340
1303	ERR4239351
1304	ERR4239352
1305	ERR4239359
1306	ERR4239361
1307	ERR4239369
1308	ERR4239372
1309	ERR4239373
1310	ERR4239380
1311	ERR4239384
1312	ERR4239385
1313	ERR4239387
1314	ERR4239392
1315	ERR4239397
1316	ERR4239399
1317	ERR4239409
1318	ERR4239425
1319	ERR4239427
1320	ERR4239430
1321	ERR4239432
1322	ERR4239444
1323	ERR4239445
1324	ERR4239446
1325	ERR4239457
1326	ERR4239477
1327	ERR4239480
1328	ERR4239498
1329	ERR4239502
1330	ERR4239514
1331	ERR4239517
1332	ERR4239523
1333	ERR4239538
1334	ERR4239544
1335	ERR4239553
1336	ERR4239563
1337	ERR4239564
1338	ERR4239573
1339	ERR4239579
1340	ERR4239581
1341	ERR4239584
1342	ERR4239590
1343	ERR4239602
1344	ERR4239612
1345	ERR4239614
1346	ERR4239622
1347	ERR4239629
1348	ERR4239631
1349	ERR4239632
1350	ERR4239640
1351	ERR4239658
1352	ERR4239666
1353	ERR4239670
1354	ERR4239675
1355	ERR4239699
1356	ERR4239703
1357	ERR4239711
1358	ERR4239713
1359	ERR4239728
1360	ERR4239734
1361	ERR4239736
1362	ERR4239738
1363	ERR4239745
1364	ERR4239747
1365	ERR4239764
1366	ERR4239766
1367	ERR4239774
1368	ERR4239778
1369	ERR4239780
1370	ERR4239788
1371	ERR4239789
1372	ERR4239790
1373	ERR4239798
1374	ERR4239801
1375	ERR4239803
1376	ERR4239818
1377	ERR4239824
1378	ERR4239831
1379	ERR4239835
1380	ERR4239841
1381	ERR4239842
1382	ERR4239848
1383	ERR4239851
1384	ERR4239852
1385	ERR4239863
1386	ERR4239866
1387	ERR4239870
1388	ERR4239872
1389	ERR4239897
1390	ERR4239912
1391	ERR4239919
1392	ERR4239923
1393	ERR4239932
1394	ERR4239934
1395	ERR4239938
1396	ERR4239946
1397	ERR4239955
1398	ERR4239973
1399	ERR4239978
1400	ERR4239981
1401	ERR4239983
1402	ERR4239986
1403	ERR4239992
1404	ERR4239997
1405	ERR4239998
1406	ERR4240005
1407	ERR4240015
1408	ERR4240018
1409	ERR4240019
1410	ERR4240024
1411	ERR4240025
1412	ERR4240041
1413	ERR4240053
1414	ERR4240055
1415	ERR4240056
1416	ERR4240067
1417	ERR4240071
1418	ERR4240077
1419	ERR4240081
1420	ERR4240091
1421	ERR4240094
1422	ERR4240101
1423	ERR4240103
1424	ERR4240107
1425	ERR4240116
1426	ERR4240121
1427	ERR4240136
1428	ERR4240137
1429	ERR4240151
1430	ERR4240166
1431	ERR4240187
1432	ERR4240188
1433	ERR4240190
1434	ERR4240216
1435	ERR4240218
1436	ERR4240224
1437	ERR4240226
1438	ERR4240228
1439	ERR4240230
1440	ERR4240234
1441	ERR4240240
1442	ERR4240243
1443	ERR4240248
1444	ERR4240249
1445	ERR4240266
1446	ERR4240278
1447	ERR4240279
1448	ERR4240299
1449	ERR4240304
1450	ERR4240307
1451	ERR4240311
1452	ERR4240317
1453	ERR4240318
1454	ERR4240323
1455	ERR4240331
1456	ERR4240337
1457	ERR4240338
1458	ERR4240340
1459	ERR4240342
1460	ERR4240343
1461	ERR4240347
1462	ERR4240348
1463	ERR4240350
1464	ERR4240362
1465	ERR4240368
1466	ERR4240369
1467	ERR4240370
1468	ERR4240374
1469	ERR4240377
1470	ERR4240378
1471	ERR4240380
1472	ERR4240382
1473	ERR4240395
1474	ERR4240397
1475	ERR4240398
1476	ERR4240399
1477	ERR4240402
1478	ERR4240408
1479	ERR4240409
1480	ERR4240410
1481	ERR4240415
1482	ERR4240429
1483	ERR4240430
1484	ERR4240434
1485	ERR4240436
1486	ERR4240438
1487	ERR4240444
1488	ERR4240454
1489	ERR4240462
1490	ERR4240463
1491	ERR4240465
1492	ERR4240467
1493	ERR4240471
1494	ERR4240477
1495	ERR4240479
1496	ERR4240481
1497	ERR4240483
1498	ERR4240484
1499	ERR4240490
1500	ERR4240491
1501	ERR4240497
1502	ERR4240498
1503	ERR4240506
1504	ERR4240507
1505	ERR4240508
1506	ERR4240511
1507	ERR4240517
1508	ERR4240522
1509	ERR4240529
1510	ERR4240536
1511	ERR4240540
1512	ERR4240543
1513	ERR4240546
1514	ERR4240552
1515	ERR4240554
1516	ERR4240556
1517	ERR4240559
1518	ERR4240561
1519	ERR4240563
1520	ERR4240570
1521	ERR4240573
1522	ERR4240574
1523	ERR4240575
1524	ERR4240583
1525	ERR4240589
1526	ERR4240590
1527	ERR4240603
1528	ERR4240604
1529	ERR4240611
1530	ERR4240613
1531	ERR4240616
1532	ERR4240619
1533	ERR4240626
1534	ERR4240627
1535	ERR4240630
1536	ERR4240631
1537	ERR4240634
1538	ERR4240637
1539	ERR4240642
1540	ERR4240644
1541	ERR4240653
1542	ERR4240665
1543	ERR4240666
1544	ERR4240667
1545	ERR4240671
1546	ERR4240679
1547	ERR4240686
1548	ERR4240691
1549	ERR4240696
1550	ERR4240697
1551	ERR4240702
1552	ERR4240708
1553	ERR4240712
1554	ERR4240717
1555	ERR4240719
1556	ERR4240720
1557	ERR4240721
1558	ERR4240735
1559	ERR4240737
1560	ERR4240738
1561	ERR4240741
1562	ERR4240742
1563	ERR4240745
1564	ERR4240747
1565	ERR4240749
1566	ERR4240751
1567	ERR4240760
1568	ERR4240761
1569	ERR4240762
1570	ERR4240772
1571	ERR4240776
1572	ERR4240780
1573	ERR4240785
1574	ERR4240788
1575	ERR4240795
1576	ERR4240796
1577	ERR4240797
1578	ERR4240798
1579	ERR4240799
1580	ERR4240804
1581	ERR4240809
1582	ERR4240812
1583	ERR4240814
1584	ERR4240816
1585	ERR4240820
1586	ERR4240825
1587	ERR4240835
1588	ERR4240839
1589	ERR4240842
1590	ERR4240852
1591	ERR4240859
1592	ERR4240864
1593	ERR4240869
1594	ERR4240873
1595	ERR4240875
1596	ERR4240876
1597	ERR4240882
1598	ERR4240883
1599	ERR4240884
1600	ERR4240889
1601	ERR4240891
1602	ERR4240894
1603	ERR4240908
1604	ERR4240919
1605	ERR4240936
1606	ERR4240939
1607	ERR4240940
1608	ERR4240942
1609	ERR4240944
1610	ERR4240952
1611	ERR4240954
1612	ERR4240959
1613	ERR4240962
1614	ERR4240963
1615	ERR4240966
1616	ERR4240967
1617	ERR4240977
1618	ERR4240978
1619	ERR4240979
1620	ERR4240986
1621	ERR4240992
1622	ERR4240994
1623	ERR4241001
1624	ERR4241002
1625	ERR4241004
1626	ERR4241007
1627	ERR4241008
1628	ERR4241011
1629	ERR4241017
1630	ERR4241018
1631	ERR4241034
1632	ERR4241037
1633	ERR4241043
1634	ERR4241055
1635	ERR4241057
1636	ERR4241060
1637	ERR4241067
1638	ERR4241070
1639	ERR4241072
1640	ERR4241074
1641	ERR4241082
1642	ERR4241087
1643	ERR4241095
1644	ERR4241097
1645	ERR4241105
1646	ERR4241114
1647	ERR4241115
1648	ERR4241116
1649	ERR4241120
1650	ERR4241127
1651	ERR4241131
1652	ERR4241132
1653	ERR4241135
1654	ERR4241139
1655	ERR4241140
1656	ERR4241141
1657	ERR4241145
1658	ERR4241146
1659	ERR4241152
1660	ERR4241157
1661	ERR4241160
1662	ERR4241194
1663	ERR4241198
1664	ERR4241200
1665	ERR4241208
1666	ERR4241210
1667	ERR4241218
1668	ERR4241234
1669	ERR4241239
1670	ERR4241245
1671	ERR4241246
1672	ERR4241249
1673	ERR4241257
1674	ERR4241265
1675	ERR4241275
1676	ERR4241279
1677	ERR4241281
1678	ERR4241292
1679	ERR4241303
1680	ERR4241312
1681	ERR4241328
1682	ERR4241340
1683	ERR4241350
1684	ERR4241356
1685	ERR4241360
1686	ERR4241370
1687	ERR4241378
1688	ERR4241380
1689	ERR4241383
1690	ERR4241386
1691	ERR4241391
1692	ERR4241398
1693	ERR4241399
1694	ERR4241404
1695	ERR4241411
1696	ERR4241413
1697	ERR4241414
1698	ERR4241430
1699	ERR4241433
1700	ERR4241434
1701	ERR4241435
1702	ERR4241436
1703	ERR4241439
1704	ERR4241440
1705	ERR4241446
1706	ERR4241447
1707	ERR4241448
1708	ERR4241449
1709	ERR4241453
1710	ERR4241461
1711	ERR4241471
1712	ERR4241472
1713	ERR4241480
1714	ERR4241484
1715	ERR4241488
1716	ERR4241499
1717	ERR4241501
1718	ERR4241502
1719	ERR4241511
1720	ERR4241513
1721	ERR4241514
1722	ERR4241516
1723	ERR4241517
1724	ERR4241520
1725	ERR4241528
1726	ERR4241533
1727	ERR4241537
1728	ERR4241545
1729	ERR4241552
1730	ERR4241553
1731	ERR4241559
1732	ERR4241566
1733	ERR4241571
1734	ERR4241572
1735	ERR4241573
1736	ERR4241574
1737	ERR4241577
1738	ERR4241579
1739	ERR4241580
1740	ERR4241585
1741	ERR4241587
1742	ERR4241588
1743	ERR4241593
1744	ERR4241598
1745	ERR4241601
1746	ERR4241607
1747	ERR4241620
1748	ERR4241621
1749	ERR4241622
1750	ERR4241625
1751	ERR4241629
1752	ERR4241645
1753	ERR4241649
1754	ERR4241651
1755	ERR4241657
1756	ERR4241658
1757	ERR4241664
1758	ERR4241674
1759	ERR4241675
1760	ERR4241680
1761	ERR4241682
1762	ERR4241687
1763	ERR4241688
1764	ERR4241693
1765	ERR4241695
1766	ERR4241698
1767	ERR4241699
1768	ERR4241700
1769	ERR4241708
1770	ERR4241712
1771	ERR4241713
1772	ERR4241714
1773	ERR4241715
1774	ERR4241722
1775	ERR4241724
1776	ERR4241742
1777	ERR4241746
1778	ERR4241748
1779	ERR4241749
1780	ERR4241751
1781	ERR4241752
1782	ERR4241753
1783	ERR4241754
1784	ERR4241756
1785	ERR4241759
1786	ERR4241760
1787	ERR4241767
1788	ERR4241772
1789	ERR4241773
1790	ERR4241776
1791	ERR4241785
1792	ERR4241786
1793	ERR4241787
1794	ERR4241792
1795	ERR4241797
1796	ERR4241798
1797	ERR4241803
1798	ERR4241805
1799	ERR4241807
1800	ERR4241813
1801	ERR4241827
1802	ERR4241830
1803	ERR4241834
1804	ERR4241838
1805	ERR4241844
1806	ERR4241850
1807	ERR4241863
1808	ERR4241864
1809	ERR4241870
1810	ERR4241871
1811	ERR4241872
1812	ERR4241874
1813	ERR4241877
1814	ERR4241885
1815	ERR4241895
1816	ERR4241902
1817	ERR4241903
1818	ERR4241907
1819	ERR4241908
1820	ERR4241910
1821	ERR4241926
1822	ERR4241931
1823	ERR4241936
1824	ERR4241940
1825	ERR4241942
1826	ERR4241945
1827	ERR4241946
1828	ERR4241948
1829	ERR4241951
1830	ERR4241956
1831	ERR4241957
1832	ERR4241962
1833	ERR4241963
1834	ERR4241967
1835	ERR4241974
1836	ERR4241979
1837	ERR4241984
1838	ERR4241985
1839	ERR4241986
1840	ERR4241989
1841	ERR4241991
1842	ERR4241992
1843	ERR4241994
1844	ERR4241995
1845	ERR4241996
1846	ERR4242008
1847	ERR4242015
1848	ERR4242023
1849	ERR4242025
1850	ERR4242028
1851	ERR4242029
1852	ERR4242031
1853	ERR4242032
1854	ERR4242034
1855	ERR4242035
1856	ERR4242036
1857	ERR4242037
1858	ERR4242038
1859	ERR4242048
1860	ERR4242051
1861	ERR4242053
1862	ERR4242055
1863	ERR4242056
1864	ERR4242057
1865	ERR4242061
1866	ERR4242062
1867	ERR4242071
1868	ERR4242074
1869	ERR4242078
1870	ERR4242083
1871	ERR4242084
1872	ERR4242086
1873	ERR4242091
1874	ERR4242093
1875	ERR4242095
1876	ERR4242096
1877	ERR4242098
1878	ERR4242100
1879	ERR4242107
1880	ERR4242108
1881	ERR4242109
1882	ERR4242111
1883	ERR4242113
1884	ERR4242114
1885	ERR4242120
1886	ERR4242137
1887	ERR4242139
1888	ERR4242140
1889	ERR4242142
1890	ERR4242145
1891	ERR4242147
1892	ERR4242149
1893	ERR4242150
1894	ERR4242151
1895	ERR4242152
1896	ERR4242154
1897	ERR4242158
1898	ERR4242161
1899	ERR4242165
1900	ERR4242166
1901	ERR4242169
1902	ERR4242179
1903	ERR4242183
1904	ERR4242185
1905	ERR4242190
1906	ERR4242194
1907	ERR4242197
1908	ERR4242198
1909	ERR4242199
1910	ERR4242200
1911	ERR4242205
1912	ERR4242208
1913	ERR4242211
1914	ERR4242212
1915	ERR4242219
1916	ERR4242222
1917	ERR4242224
1918	ERR4242240
1919	ERR4242244
1920	ERR4242245
1921	ERR4242247
1922	ERR4242248
1923	ERR4242253
1924	ERR4242254
1925	ERR4242258
1926	ERR4242268
1927	ERR4242269
1928	ERR4242270
1929	ERR4242277
1930	ERR4242279
1931	ERR4242280
1932	ERR4242281
1933	ERR4242285
1934	ERR4242287
1935	ERR4242289
1936	ERR4242291
1937	ERR4242293
1938	ERR4242295
1939	ERR4242296
1940	ERR4242299
1941	ERR4242300
1942	ERR4242302
1943	ERR4242309
1944	ERR4242314
1945	ERR4242318
1946	ERR4242319
1947	ERR4242320
1948	ERR4242322
1949	ERR4242329
1950	ERR4242332
1951	ERR4242334
1952	ERR4242336
1953	ERR4242340
1954	ERR4242341
1955	ERR4242343
1956	ERR4242345
1957	ERR4242354
1958	ERR4242359
1959	ERR4242360
1960	ERR4242361
1961	ERR4242362
1962	ERR4242367
1963	ERR4242377
1964	ERR4242383
1965	ERR4242388
1966	ERR4242405
1967	ERR4242407
1968	ERR4242409
1969	ERR4242412
1970	ERR4242417
1971	ERR4242420
1972	ERR4242421
1973	ERR4242424
1974	ERR4242427
1975	ERR4242428
1976	ERR4242430
1977	ERR4242431
1978	ERR4242432
1979	ERR4242441
1980	ERR4242446
1981	ERR4242447
1982	ERR4242448
1983	ERR4242451
1984	ERR4242453
1985	ERR4242454
1986	ERR4242455
1987	ERR4242457
1988	ERR4242459
1989	ERR4242460
1990	ERR4242470
1991	ERR4242471
1992	ERR4242472
1993	ERR4242473
1994	ERR4242475
1995	ERR4242476
1996	ERR4242477
1997	ERR4242483
1998	ERR4242487
1999	ERR4242489
[truncated: 10,393 more rows]

## Sheet: Table S2
Table S2 List of virus isolates used in current study
Virus name	Accession ID	Location	Strain	Amino acid at spike 1237
hCoV-19/Taiwan/NTU49/2020	EPI_ISL_1010728	Asia / Taiwan / Taipei	S-M1237-Alpha	M
hCoV-19/Taiwan/NTU52/2021	EPI_ISL_1041958	Asia / Taiwan / Taipei	S-M1237-Alpha	M
hCoV-19/Taiwan/NTU54/2021	EPI_ISL_1039160	Asia / Taiwan / Taipei	S-M1237-Alpha	M
hCoV-19/Taiwan/NTU61/2021	EPI_ISL_1667474	Asia / Taiwan / Taipei	S-M1237-Alpha	M
hCoV-19/Taiwan/NTU62/2021	EPI_ISL_1667475	Asia / Taiwan / Taipei	S-M1237-Alpha	M
hCoV-19/Taiwan/NTU64/2021	EPI_ISL_15971077	Asia / Taiwan / Taipei	S-M1237-Alpha	M
hCoV-19/Taiwan/NTU63/2021	EPI_ISL_13566006	Asia / Taiwan / Taipei	S-I1237-Alpha (T-III)	I
hCoV-19/Taiwan/NTU66/2021	EPI_ISL_13618344	Asia / Taiwan / Taipei	S-I1237-Alpha (T-III)	I
hCoV-19/Taiwan/NTU67/2021	EPI_ISL_13618360	Asia / Taiwan / Taipei	S-I1237-Alpha (T-III)	I
hCoV-19/Taiwan/NTU68/2021	EPI_ISL_13578728	Asia / Taiwan / Taipei	S-I1237-Alpha (T-III)	I
hCoV-19/Taiwan/NTU69/2021	EPI_ISL_13578729	Asia / Taiwan / Taipei	S-I1237-Alpha (T-III)	I
hCoV-19/Taiwan/NTU70/2021	EPI_ISL_13578730	Asia / Taiwan / Taipei	S-I1237-Alpha (T-III)	I
hCoV-19/Taiwan/NTU71/2021	EPI_ISL_13578731	Asia / Taiwan / Taipei	S-I1237-Alpha (T-III)	I
hCoV-19/Taiwan/NTU72/2021	EPI_ISL_13578732	Asia / Taiwan / Taipei	S-I1237-Alpha (T-III)	I
hCoV-19/Taiwan/NTU73/2021	EPI_ISL_13578733	Asia / Taiwan / Taipei	S-I1237-Alpha (T-III)	I
hCoV-19/Taiwan/NTU74/2021	EPI_ISL_13618345	Asia / Taiwan / Taipei	S-I1237-Alpha (T-III)	I
hCoV-19/Taiwan/NTU75/2021	EPI_ISL_13578734	Asia / Taiwan / Taipei	S-I1237-Alpha (T-III)	I
hCoV-19/Taiwan/NTU76/2021	EPI_ISL_13618346	Asia / Taiwan / Taipei	S-I1237-Alpha (T-III)	I
hCoV-19/Taiwan/NTU77/2021	EPI_ISL_13618347	Asia / Taiwan / Taipei	S-I1237-Alpha (T-III)	I
hCoV-19/Taiwan/NTU78/2021	EPI_ISL_13578735	Asia / Taiwan / Taipei	S-I1237-Alpha (T-III)	I
hCoV-19/Taiwan/NTU79/2021	EPI_ISL_13578736	Asia / Taiwan / Taipei	S-I1237-Alpha (T-III)	I
hCoV-19/Taiwan/NTU80/2021	EPI_ISL_13578737	Asia / Taiwan / Taipei	S-I1237-Alpha (T-III)	I
hCoV-19/Taiwan/NTU81/2021	EPI_ISL_13578738	Asia / Taiwan / Taipei	S-I1237-Alpha (T-III)	I
hCoV-19/Taiwan/NTU82/2021	EPI_ISL_13578739	Asia / Taiwan / Taipei	S-I1237-Alpha (T-III)	I
hCoV-19/Taiwan/NTU83/2021	EPI_ISL_13618348	Asia / Taiwan / Taipei	S-I1237-Alpha (T-III)	I
hCoV-19/Taiwan/NTU84/2021	EPI_ISL_13578740	Asia / Taiwan / Taipei	S-I1237-Alpha (T-III)	I
hCoV-19/Taiwan/NTU85/2021	EPI_ISL_13578741	Asia / Taiwan / Taipei	S-I1237-Alpha (T-III)	I
hCoV-19/Taiwan/NTU86/2021	EPI_ISL_13618349	Asia / Taiwan / Taipei	S-I1237-Alpha (T-III)	I
hCoV-19/Taiwan/NTU87/2021	EPI_ISL_13618350	Asia / Taiwan / Taipei	S-I1237-Alpha (T-III)	I
hCoV-19/Taiwan/NTU90/2021	EPI_ISL_13618351	Asia / Taiwan / Taipei	S-I1237-Alpha (T-III)	I
hCoV-19/Taiwan/NTU93/2021	EPI_ISL_13618352	Asia / Taiwan / Taipei	S-I1237-Alpha (T-III)	I
hCoV-19/Taiwan/NTU97/2021	EPI_ISL_13618353	Asia / Taiwan / Taipei	S-I1237-Alpha (T-III)	I
hCoV-19/Taiwan/NTU99/2021	EPI_ISL_13618354	Asia / Taiwan / Taipei	S-I1237-Alpha (T-III)	I
hCoV-19/Taiwan/NTU100/2021	EPI_ISL_13618355	Asia / Taiwan / Taipei	S-I1237-Alpha (T-III)	I
hCoV-19/Taiwan/NTU109/2021	EPI_ISL_13618356	Asia / Taiwan / Taipei	S-I1237-Alpha (T-III)	I
hCoV-19/Taiwan/NTU114/2021	EPI_ISL_13618357	Asia / Taiwan / Taipei	S-I1237-Alpha (T-III)	I
hCoV-19/Taiwan/NTU115/2021	EPI_ISL_13618358	Asia / Taiwan / Taipei	S-I1237-Alpha (T-III)	I
hCoV-19/Taiwan/NTU118/2021	EPI_ISL_13618359	Asia / Taiwan / Taipei	S-I1237-Alpha (T-III)	I

## Sheet: Table S3
Table S3 List of mutations in different frequencies
Mutation frequency	Synonymous changes (S)	Nonsynonymous changes (N)	All changes	N/S ratio
< 10-6	870	9891	10761	11.369
< 10-5	5228	21296	26524	4.07345
< 10-4	7856	12156	20012	1.54735
< 10-3	2723	3805	6528	1.39736
< 10-2	643	780	1423	1.21306		114	48074
< 10-1	54	123	177	2.27778		8	16887
< 100	7	23	30	3.28571
Total	17381	48074	65455	2.76589

## Sheet: Table S4
Table S4 Number of nonsynonymous mutations in BA.2 found in different frequency intervals
Mutation frequency	Number of nonsynonymous mutations	Number of nonsynonymous mutations in BA.2	odds ratio	Fisher exact p value
< 10-5	31187	11	0.26	< 10-4
			(0.11-0.55)
10-5 ~ 10-4	12156	8	0.91	1
			(0.35-2.06)
10-4 ~ 10-3	3805	4	2	0.19
			(0.60-5.23)
10-3 ~ 10-2	780	11	28.9	< 10-11
			(12.68-61.94)
10-2 ~ 10-1	123	7	80.04	< 10-10
			(29.43-187.80)
10-1 ~ 100	23	5	254.52	< 10-10
			(71.92-725.22)

## Sheet: Table S5
Table S5 List of high frequency mutations(10-3 - 10-2), and sorted by Coefficient of Variation
N/S1	POS2	ALT3	Weighted_Avg.4	Coefficient of Variation	Mar_2020	Apr_2020	May_2020	Jun_2020-06	Jul_2020	Aug_2020	Sep_2020	Oct_2020	Nov_2020	Dec_2020	Jan_2021	Feb_2021	Mar_2021	Apr_2021	May_2021	Jun_2021
S	1387	T	0.0012671	0.244306	0.001009	0.0011894	0.0013809	0.000884	0.0005047	0.0008843	0.0009686	0.00129	0.0011879	0.0012724	0.0016065	0.0017205	0.0012153	0.0013145	0.0011558	0.0007363
S	11074	T	0.0017578	0.246751	0.0027982	0.0019717	0.0020318	0.0021309	0.0011821	0.0012555	0.0020602	0.0022262	0.001671	0.0019128	0.0012609	0.0014302	0.0020072	0.001895	0.0017095	0.0013652
N	27476	T	0.00174165	0.29005	0.0003649	0.0009729	0.0010786	0.0015269	0.0015815	0.0009764	0.0008864	0.001221	0.0012625	0.0018921	0.0018707	0.0018839	0.0017076	0.0021325	0.0021834	0.0013685
N	8090	T	0.0010801	0.294784	0.001116	0.0007781	0.0003881	0.000763	0.0005046	0.0005792	0.000498	0.0006101	0.0007953	0.0008018	0.0008109	0.0012029	0.0012943	0.0011904	0.0014167	0.0011491
S	23086	T	0.00166919	0.297612	0.000869	0.000944	0.0006104	0.0018246	0.0010006	0.0009863	0.0006435	0.0014681	0.0016545	0.0011256	0.0020042	0.0016905	0.0017996	0.0022287	0.0016435	0.0012117
N	6843	T	0.00130734	0.30248	0.0006661	0.0010388	0.0009063	0.0010047	0.0005385	0.0003965	0.0010241	0.0010984	0.0010036	0.0011896	0.0011689	0.0011663	0.0011989	0.0015477	0.0021138	0.0012757
S	26013	T	0.00141932	0.303079	0.0004301	0.0007163	0.0006917	0.00173	0.0012117	0.0010076	0.0012456	0.0013613	0.0007985	0.0009053	0.0013781	0.0019529	0.0016111	0.0015869	0.0015892	0.0010334
S	14184	T	0.0015649	0.303332	0.0009227	0.001902	0.0005175	0.0007227	0.0006728	0.0012503	0.0010788	0.0008715	0.0018229	0.0012906	0.0015738	0.0016727	0.0018781	0.0014404	0.0019769	0.0013553
S	27384	C	0.00880872	0.305109	0.0034137	0.0018168	0.0044028	0.0083233	0.0096604	0.0075397	0.0053454	0.007347	0.0074707	0.0079084	0.008374	0.0097382	0.0102554	0.0107913	0.0102156	0.0045842
N	26461	T	0.00146267	0.315052	0.0007945	0.0014282	0.0009499	0.0004821	0.0009424	0.000702	0.0006367	0.0013784	0.0013863	0.0011808	0.0019107	0.0020027	0.0012069	0.0013753	0.0018323	0.0015645
N	5183	T	0.00215468	0.317747	0.0009745	0.0020224	0.0024396	0.0031908	0.0024339	0.0021501	0.0032236	0.0030208	0.0023941	0.0021624	0.0019259	0.0025301	0.0022947	0.0022165	0.0020517	0.0006382
S	337	T	0.00220658	0.327675	0.0004516	0.0009124	0.0020323	0.0014957	0.0011827	0.0012557	0.001223	0.0011994	0.0011826	0.0019959	0.002769	0.0023304	0.0023058	0.0029181	0.0026024	0.0015944
N	1884	T	0.00182416	0.327987	0.0007084	0.0014269	0.0005608	0.0015677	0.0014472	0.001037	0.000996	0.0005232	0.0011512	0.001669	0.0016975	0.0019556	0.002731	0.0020894	0.0018449	0.0010593
S	25728	T	0.00122516	0.33158	0.0003034	0.0012379	0.0013394	0.0011269	0.0010788	0.0013748	0.0010547	0.0011402	0.0016264	0.0019537	0.0015946	0.0014458	0.0011374	0.0012552	0.0009169	0.0004765
N	15906	T	0.00191217	0.336033	0.0003219	0.0006486	0.0009488	0.0014859	0.0013792	0.0018598	0.001466	0.0011678	0.0018474	0.0022583	0.0017766	0.0020113	0.0025766	0.0024558	0.0016005	0.0008438
S	1684	T	0.00386847	0.342106	0.0008375	0.0021411	0.0018118	0.0020098	0.0036022	0.0028061	0.0029885	0.0027556	0.0032826	0.0061247	0.0041078	0.0041757	0.0043631	0.0044216	0.0039672	0.0018231
N	1820	A	0.00563341	0.343366	0.0016748	0.0024222	0.0020276	0.0040596	0.0027261	0.0029278	0.0035693	0.0039414	0.0041153	0.0045926	0.0066696	0.0066332	0.0048728	0.006181	0.0086004	0.0057732
N	5784	T	0.00140064	0.343757	0.0005155	0.0008654	0.0007346	0.001647	0.0012125	0.0015567	0.0004984	0.0017627	0.0013233	0.0009781	0.0011439	0.0011291	0.002056	0.0017607	0.0013828	0.0005745
S	12880	T	0.00266718	0.346949	0.0006437	0.0016641	0.0012936	0.0009638	0.0019848	0.0012197	0.000913	0.0018478	0.0024127	0.0018805	0.0033715	0.003073	0.0030369	0.0029501	0.0034574	0.0015621
S	22468	T	0.00379943	0.346968	0.0036673	0.0035019	0.0040993	0.0030144	0.0007175	0.0019351	0.0032745	0.0016957	0.0009366	0.0019209	0.0038105	0.0043964	0.0046604	0.0051402	0.0038615	0.002765
S	4586	T	0.00114178	0.348674	0.0006025	0.0005411	0.0008633	0.0006834	0.0006059	0.0012215	0.0013852	0.0014146	0.0011895	0.0009594	0.0018062	0.0016089	0.0011272	0.0010531	0.0009834	0.0004496
S	16293	T	0.00252957	0.350318	0.0004294	0.0014484	0.0034515	0.0011653	0.0013799	0.0019527	0.002629	0.0027419	0.0020476	0.0013465	0.0019916	0.0022244	0.0030953	0.0032993	0.0033007	0.0016716
S	18252	T	0.00163347	0.350392	0.0001721	0.0006057	0.0009918	0.0004017	0.0015812	0.0018294	0.0013002	0.0011694	0.0013215	0.0013182	0.0014832	0.0015648	0.0015891	0.002414	0.0019684	0.0014091
S	22858	T	0.0021042	0.350455	0.0005365	0.0006917	0.0013372	0.0014862	0.0008415	0.0028063	0.0023525	0.0010638	0.0014683	0.0019085	0.0019898	0.00211	0.002185	0.0025108	0.0029698	0.0017953
S	10369	T	0.00534213	0.350457	0.0006446	0.0026086	0.0058312	0.0025393	0.0020216	0.0040324	0.0068114	0.0040819	0.0053132	0.0051394	0.0054496	0.0052402	0.0057526	0.0061902	0.0072025	0.0029531
S	26882	T	0.00178776	0.350761	0.0006223	0.0009077	0.0007329	0.0011645	0.000471	0.0007012	0.0013831	0.0020218	0.0015799	0.0010784	0.0016804	0.0019454	0.0022561	0.0022239	0.002182	0.0008527
S	29614	T	0.00665147	0.35471	0.0011669	0.0020813	0.0038069	0.0058838	0.0035049	0.0054957	0.0032943	0.0033145	0.0062093	0.0070686	0.0081265	0.0084675	0.0095706	0.0060366	0.0058629	0.004197
N	20132	T	0.00143314	0.359227	0.00041	0.0008032	0.0004344	0.0006973	0.0009164	0.0007046	0.0012239	0.0010869	0.0010151	0.0013917	0.0021112	0.0018575	0.0016419	0.0009529	0.0018266	0.0014493
S	7393	T	0.00155944	0.360742	0.0004724	0.0004973	0.0008628	0.0018482	0.0018851	0.0015559	0.002269	0.0024578	0.0019952	0.0014493	0.0014313	0.0014859	0.001693	0.0012632	0.0018616	0.0017418
S	5512	T	0.00360137	0.361733	0.0012095	0.002126	0.0028545	0.0016888	0.0026269	0.0051709	0.0031719	0.0018558	0.0026746	0.0044863	0.0055492	0.0049672	0.0040167	0.0028497	0.0031598	0.0024509
S	4795	T	0.00108263	0.363513	0.0001502	0.0003893	0.0009921	0.0004017	0.0005047	0.0004271	0.0006917	0.0005404	0.0009797	0.0011436	0.0011741	0.001523	0.0012296	0.0011852	0.0010618	0.0009967
S	7279	T	0.00130657	0.364345	0.0006903	0.0006985	0.0016102	0.0008477	0.0010474	0.0022656	0.0021711	0.001235	0.001088	0.001728	0.0016976	0.0014548	0.0010207	0.001151	0.0015354	0.0010637
S	29218	T	0.00110504	0.365397	0.0002582	0.0006284	0.0006923	0.0012458	0.0010097	0.0003355	0.000692	0.0006976	0.0009798	0.0016236	0.0015324	0.0014721	0.0011327	0.0010281	0.0010789	0.0006733
N	25273	T	0.00104024	0.366432	0.000322	0.0002163	0.0006476	0.0006428	0.0002694	0.0007319	0.0007749	0.0014646	0.0012976	0.0009963	0.0012013	0.0008044	0.0011208	0.0012905	0.0010961	0.0009427
N	26428	T	0.00107294	0.369378	0.0001288	0.0002379	0.0009491	0.0012452	0.0003366	0.000977	0.000941	0.0009944	0.0009322	0.0012082	0.0008538	0.0006252	0.0013365	0.0012787	0.0014897	0.001016
N	29627	T	0.00136878	0.369945	0.0005185	0.0007806	0.0012112	0.0003224	0.0006403	0.0002747	0.0011625	0.0009767	0.0012515	0.0013582	0.001252	0.0015526	0.0013675	0.0014706	0.0022379	0.0008448
N	4113	T	0.0026929	0.371312	0.0013734	0.0014703	0.0003881	0.0009638	0.0021199	0.0007318	0.0007193	0.0026353	0.0016915	0.0022125	0.003022	0.0030883	0.0029393	0.0034172	0.0032905	0.0017502
S	11335	T	0.0010045	0.37162	0.0002146	0.000389	0.0006899	0.0012448	0.000841	0.0015852	0.0007746	0.0014639	0.0010277	0.0013642	0.0009236	0.000759	0.001008	0.0010437	0.0013015	0.0007992
S	583	T	0.00179279	0.372112	0.00073	0.0007136	0.0005179	0.0006427	0.0006073	0.0009822	0.0005545	0.0009598	0.0016427	0.0010982	0.0016277	0.0020778	0.0025519	0.0023188	0.0018109	0.0011943
S	16329	T	0.0010512	0.372122	0.0008801	0.0008648	0.0006903	0.0004019	0.0004375	0.0008542	0.0008025	0.0016925	0.0011648	0.0011804	0.0017507	0.0009825	0.0009036	0.0010352	0.0011525	0.0004222
S	21772	T	0.00134259	0.37221	0.0001719	0.0009951	0.0012092	0.0018498	0.0013475	0.0003665	0.0007473	0.0010465	0.0011893	0.001454	0.0020533	0.0017971	0.00103	0.0013218	0.0014899	0.0011493
S	19983	T	0.00293469	0.372345	0.0004744	0.0008887	0.0015173	0.0011079	0.0023092	0.000948	0.0012512	0.0021195	0.0019905	0.0026428	0.003501	0.0040683	0.0035838	0.0033545	0.0025066	0.0027528
N	3743	T	0.00182636	0.372856	0.0005386	0.0007385	0.0006914	0.0012456	0.0007745	0.0008543	0.0008579	0.0011863	0.0014701	0.0025008	0.0022796	0.0023383	0.0019057	0.0015126	0.0023744	0.0018013
N	25810	T	0.00122181	0.37333	0.0005628	0.0005644	8.64e-05	0.0004024	0.001079	0.0013129	0.0004714	0.0006127	0.00091	0.0011379	0.0015982	0.0015114	0.0014235	0.0013576	0.0012591	0.0007815
S	5392	T	0.00113006	0.374102	0.0001946	0.0003905	0.000476	0.0004827	0.0004379	0.0007338	0.0007233	0.0003893	0.0007054	0.0010586	0.0009786	0.0012136	0.0014099	0.0014923	0.0014981	0.0006823
N	25249	T	0.00132923	0.374174	0.0003649	0.000411	0.0007773	0.0009241	0.0019529	0.0019213	0.0011348	0.0012203	0.0015179	0.0010147	0.0012919	0.0014628	0.0016015	0.001628	0.0012586	0.0005027
S	17304	T	0.00199191	0.374794	0.0004078	0.0004325	0.0006473	0.0010445	0.001682	0.0014635	0.001743	0.0026142	0.0021537	0.0024517	0.001931	0.002396	0.0021757	0.0024016	0.0019254	0.0009154
S	4084	T	0.00239765	0.374849	0.0003648	0.0004325	0.0013799	0.0018473	0.0010432	0.0023792	0.0029048	0.002042	0.0014465	0.0021023	0.0021732	0.0029612	0.0030573	0.0027	0.0018356	0.0033388
S	17676	T	0.002158	0.375031	0.0004084	0.0004978	0.0020294	0.0009644	0.0013464	0.000885	0.000969	0.0020928	0.0028402	0.0023052	0.0023746	0.0019031	0.0026301	0.0024622	0.0025502	0.0011937
S	27297	T	0.00212103	0.377927	0.000365	0.0004541	0.0004748	0.001929	0.0014804	0.0012201	0.0013842	0.0018833	0.0023902	0.002315	0.0017529	0.0017695	0.0021706	0.0032941	0.0024539	0.0012932
S	1471	T	0.00113517	0.37798	0.0001288	0.000519	0.0003883	0.0006831	0.0007066	0.0012807	0.001273	0.0008891	0.00109	0.0012818	0.0017399	0.0012128	0.0009881	0.0009467	0.0016052	0.0009697
S	5812	T	0.00291343	0.379228	0.0002148	0.0006274	0.0013828	0.0013664	0.002796	0.002961	0.0027692	0.0027749	0.0041544	0.002879	0.0036243	0.0039189	0.0030353	0.0026714	0.0028256	0.0023343
S	5806	T	0.00149941	0.379451	8.59e-05	0.0005192	0.0012965	0.0014462	0.0009094	0.0003663	0.0007199	0.0010994	0.0012865	0.0017623	0.0019403	0.0012372	0.00146	0.002053	0.001798	0.0010055
N	27281	T	0.00102852	0.380274	0.0007516	0.0010823	0.0020295	0.001407	0.0005053	0.001373	0.0005541	0.0008721	0.001545	0.0011634	0.0013648	0.000985	0.0007598	0.0010474	0.000994	0.0009434
N	6638	T	0.00105957	0.380695	0.0002792	0.0004111	0.0007765	0.0007232	0.0005048	0.0005797	0.0009962	0.0008893	0.0007956	0.0020195	0.0011421	0.0011141	0.0011446	0.0011189	0.0010358	0.0008169
N	21627	T	0.00150446	0.383631	0.0004514	0.0004123	0.0009523	0.0006056	0.0006076	0.0005208	0.0008377	0.0005986	0.0012083	0.0020548	0.0018405	0.0015305	0.0018999	0.0015861	0.0014491	0.0016539
S	17010	T	0.00139956	0.383785	0.0005795	0.0012969	0.0010783	0.0018073	0.0014465	0.0007318	0.0007192	0.0004357	0.0011503	0.0015025	0.0018245	0.0023028	0.0018019	0.0011633	0.0010098	0.0006014
S	11572	T	0.00263765	0.384055	0.0003434	0.000735	0.0018544	0.001807	0.0008748	0.0007013	0.0016882	0.00183	0.0021782	0.0021297	0.0023959	0.0031351	0.0028999	0.0041288	0.0027812	0.0012478
N	12513	T	0.0021644	0.384377	0.0009874	0.0006484	0.0008194	0.0016867	0.0032295	0.0027754	0.0010514	0.0012726	0.0020317	0.0027105	0.0029937	0.0024724	0.0021262	0.0025411	0.0018709	0.0012212
N	5826	T	0.00168437	0.385199	0.0006448	0.0009089	0.0016854	0.0008439	0.0015501	0.0007339	0.0007756	0.0009779	0.0019739	0.0018547	0.0029087	0.0024183	0.0016696	0.0015708	0.0012503	0.0010596
S	11653	T	0.00210148	0.385935	0.0004935	0.0006483	0.0017679	0.0010042	0.0010095	0.0013417	0.0006366	0.0008366	0.0013091	0.0016135	0.0017497	0.0023542	0.002335	0.0031978	0.002812	0.0010328
S	19269	T	0.00245372	0.386096	0.0006867	0.0010158	0.0005175	0.0027304	0.0011104	0.00125	0.0008299	0.0018997	0.0016885	0.0022306	0.0030035	0.0036742	0.0031575	0.002444	0.0020494	0.0019124
S	12076	T	0.00228493	0.386181	0.0003862	0.00067	0.0009055	0.001526	0.0006727	0.0013413	0.0013002	0.0009759	0.0015049	0.0022952	0.002139	0.0034813	0.0029422	0.0023565	0.0024987	0.001768
N	25511	T	0.00165986	0.38621	0.0002791	0.0008	0.0004745	0.0014057	0.000841	0.0008233	0.000581	0.0013424	0.0010649	0.0015219	0.0012754	0.0021947	0.0021969	0.0017632	0.0023282	0.0007272
S	2536	T	0.00133691	0.386955	0.0003008	0.0005189	0.0006473	0.0007229	0.0012789	0.0012803	0.0014661	0.0020042	0.0018841	0.0011245	0.001467	0.0020485	0.0014121	0.0012656	0.0010654	0.0008167
S	8290	T	0.00144347	0.388037	0.0001931	0.0006269	0.0007332	0.0014457	0.0007065	0.0007622	0.0010514	0.0008193	0.0012113	0.0011336	0.0024431	0.0018746	0.0013738	0.0014825	0.0017072	0.0008077
S	10252	T	0.00210456	0.388901	0.0001938	0.0003916	0.0006096	0.0029468	0.0024948	0.0021687	0.0025493	0.0021813	0.0015674	0.0024366	0.0022527	0.0023922	0.0020522	0.0023569	0.0022854	0.0017234
N	6401	T	0.00155161	0.389033	0.0008382	0.0012983	0.0007771	0.001085	0.0030292	0.0020442	0.0018564	0.0009069	0.0012122	0.0012634	0.0011315	0.0013962	0.0017755	0.0019898	0.0018628	0.0008081
S	29449	T	0.0011679	0.391155	0.0004331	0.0006522	0.0019587	0.0021356	0.0017911	0.0011607	0.000748	0.0009435	0.0010064	0.0014651	0.0012127	0.001105	0.0010002	0.0013041	0.0012188	0.0012685
S	15540	T	0.00339234	0.391319	0.0031345	0.0019024	0.0022422	0.0020105	0.0016484	0.0008231	0.0026556	0.0009412	0.0016885	0.0020741	0.002626	0.0044452	0.0059469	0.0035834	0.0031451	0.0013734
N	1218	T	0.00185663	0.391515	0.0005582	0.0007349	0.0016826	0.0034143	0.0017157	0.0014334	0.0017153	0.001377	0.0027057	0.0016224	0.0025344	0.0022555	0.0016128	0.0020673	0.0017672	0.0010143
S	24130	T	0.00208401	0.392246	0.0002576	0.0004971	0.0009057	0.0014458	0.0020187	0.0014332	0.0008022	0.0017607	0.002105	0.0028666	0.0026301	0.0027629	0.0018693	0.0017389	0.0028282	0.0018132
S	1912	T	0.00540888	0.392762	0.0021249	0.0021186	0.0033638	0.0082741	0.0058376	0.0090201	0.0040746	0.0041555	0.0058001	0.00768	0.0068674	0.0070347	0.0054943	0.0047101	0.0048178	0.0028542
N	20233	T	0.00333433	0.393118	0.0001512	0.0004565	0.0027836	0.0019784	0.0013513	0.0024444	0.0036613	0.003903	0.0029943	0.0022665	0.0019685	0.0028178	0.004116	0.0043588	0.0046345	0.0030748
S	7732	T	0.001276	0.393521	0.0001074	0.0003034	0.0006932	0.0008046	0.0017516	0.000885	0.0010582	0.0004753	0.0006176	0.0014464	0.0011385	0.0011239	0.0014948	0.0017766	0.0015345	0.0009984
N	27509	T	0.00168018	0.394038	0.0001502	0.0007139	0.0012517	0.0016881	0.0013801	0.0019528	0.0009971	0.0014312	0.0016183	0.0017823	0.0028891	0.0024088	0.0016673	0.0015903	0.001348	0.0006847
S	12484	T	0.00147549	0.394666	0.0001073	0.0001945	0.0008625	0.0008442	0.0009755	0.0010064	0.0006918	0.0010982	0.0012974	0.0013552	0.0014356	0.0017248	0.0024211	0.0017694	0.0009718	0.0007093
N	6336	T	0.00139821	0.395022	0.0002147	0.0005192	0.001037	0.0018093	0.0004039	0.00061	0.0003878	0.0013251	0.0008323	0.0014753	0.0013822	0.0014761	0.0017875	0.0018845	0.0013445	0.0008004
S	13620	T	0.00170346	0.39512	0.0003661	0.0002812	0.0011221	0.0007231	0.0004713	0.0008241	0.0005536	0.0011337	0.0012526	0.0018001	0.0016613	0.0018527	0.0026517	0.0019883	0.0015855	0.0009793
S	26936	T	0.00226662	0.395232	0.000644	0.0004323	0.0005605	0.0018474	0.0007738	0.0008232	0.0015493	0.0012026	0.0027317	0.0020557	0.0023264	0.0028339	0.0031981	0.0020532	0.002128	0.0025323
S	29296	T	0.00217248	0.396836	0.000602	0.0002816	0.0009943	0.0007234	0.0033985	0.0017384	0.0012454	0.0012558	0.001763	0.0019001	0.002077	0.0025379	0.0023231	0.002469	0.0027948	0.0021363
N	18255	T	0.00211104	0.397058	0.0005379	0.0008437	0.0007763	0.0008838	0.0006728	0.0009451	0.0007747	0.000925	0.0022638	0.0021108	0.0027049	0.0022555	0.0018898	0.0026129	0.0029396	0.0016696
S	17004	T	0.00192389	0.39728	0.0003863	0.0009078	0.0013803	0.0005622	0.0008746	0.0007318	0.0008022	0.0018302	0.0023007	0.0018711	0.0010936	0.0016213	0.0018905	0.0029956	0.00267	0.0015439
S	7765	T	0.00219266	0.397334	0.0013527	0.0029908	0.004419	0.0021321	0.0011117	0.0018005	0.0016985	0.0010564	0.001816	0.002967	0.0024051	0.0019641	0.0020173	0.0027371	0.0023314	0.0011333
N	2910	T	0.00145209	0.397783	0.0001503	0.0007135	0.0007766	0.0004018	0.000943	0.0016178	0.000498	0.0011852	0.0019218	0.0011432	0.001174	0.0009356	0.0016784	0.0022795	0.0016309	0.0010954
S	14178	T	0.0012014	0.398191	0.0002146	0.0004322	0.000733	0.0003614	0.0013126	0.0008844	0.0006915	0.0013246	0.0018474	0.0013183	0.0016965	0.00148	0.0010349	0.0011331	0.0013649	0.0007988
N	27996	T	0.00121007	0.398231	0.0007731	0.0003678	0.0011244	0.0004837	0.0004382	0.0003063	0.0004444	0.0010678	0.0011208	0.0018078	0.0013194	0.0012659	0.0009115	0.0014723	0.0017556	0.0008974
S	24370	T	0.00155641	0.400488	0.0002147	0.0003459	0.0009493	0.001046	0.0014824	0.0007631	0.0008591	0.0008544	0.0023751	0.0020564	0.0012967	0.0014153	0.0020799	0.0018938	0.0014641	0.0009159
N	5907	T	0.00240776	0.400573	0.0002146	0.0010374	0.0016388	0.0010441	0.0012457	0.0010375	0.0014387	0.0026326	0.0018001	0.0013554	0.0020949	0.0040021	0.0031751	0.0026516	0.0024131	0.001149
S	21123	T	0.00212378	0.40063	0.00088	0.0011024	0.001682	0.0012052	0.0014472	0.0014997	0.001024	0.0011857	0.0020936	0.0028668	0.003382	0.0037776	0.0017396	0.0015914	0.0016524	0.0023338
S	25096	T	0.00288974	0.40105	0.0003434	0.000865	0.000302	0.0003213	0.0015142	0.0016466	0.0017711	0.0025278	0.0028401	0.0025913	0.0029888	0.0028533	0.0032092	0.0037516	0.003405	0.002802
S	7165	T	0.00186642	0.40144	0.0001727	0.0004367	0.0007405	0.0006861	0.0014196	0.001071	0.0021993	0.0016236	0.0013228	0.0009379	0.0014662	0.0016014	0.0024959	0.0029356	0.0019977	0.001145
N	29171	T	0.00170969	0.403088	0.0002582	0.0005849	0.000519	0.0005623	0.0010095	0.0011892	0.0017987	0.0028593	0.0016037	0.0012541	0.0016708	0.0018102	0.0019347	0.0019864	0.0019004	0.0014901
S	11782	G	0.00302801	0.40331	0.0010086	0.0011024	0.001208	0.0022491	0.0028596	0.0035371	0.0037905	0.002773	0.0045656	0.0045823	0.0040995	0.003389	0.003212	0.0030122	0.0022174	0.0010591
N	1314	T	0.00104005	0.403471	0.0004078	0.0012329	0.0006471	0.0011652	0.0003366	0.0005793	0.0011345	0.000907	0.0017038	0.0011534	0.0012492	0.0014759	0.0012828	0.0009314	0.0006163	0.0003322
S	21742	T	0.00120664	0.403592	0.0003652	0.0003894	0.0008206	0.0009647	0.0006399	0.0009476	0.0007752	0.0009244	0.0018024	0.0017221	0.0016805	0.0018663	0.0008162	0.0010607	0.0010712	0.0015017
S	25578	T	0.00133981	0.405064	0.0001717	0.0003675	0.0003019	0.0007229	0.000471	0.0004268	0.0007749	0.001273	0.0009793	0.0012354	0.0014782	0.0014427	0.0013682	0.0015914	0.0020372	0.0009426
N	21058	T	0.00195349	0.406995	0.0006867	0.0021615	0.0006902	0.0007241	0.0008751	0.0016195	0.002883	0.001414	0.0014821	0.0008118	0.0016433	0.0020491	0.0023801	0.0018841	0.0032875	0.0012029
S	12085	T	0.00120443	0.407324	0.0002575	0.0003458	0.000345	0.0003212	0.0006055	0.0010669	0.0015214	0.0010282	0.0011133	0.0009862	0.0009815	0.0014611	0.001365	0.001591	0.0015274	0.000368
S	19186	T	0.00129438	0.408517	0.0001717	0.000454	0.0001295	0.0007237	0.0006056	0.0005793	0.0005809	0.0013594	0.001138	0.000977	0.0015846	0.0012546	0.001306	0.0016152	0.001429	0.001813
S	28603	T	0.00491025	0.408698	0.0004509	0.0011896	0.003838	0.0038567	0.0027934	0.0029277	0.0038746	0.0050774	0.0028774	0.0034848	0.004221	0.0043102	0.0043851	0.0060896	0.0073498	0.00833
S	11620	T	0.00172876	0.408948	0.0003004	0.0006051	0.0009918	0.0009236	0.0006056	0.0014938	0.0008579	0.0009934	0.0009177	0.0020005	0.002011	0.0024716	0.0013178	0.0017628	0.002794	0.0015079
N	2189	T	0.00109292	0.408966	0.0004507	0.001384	0.0008214	0.0005625	0.0008416	0.000458	0.0008024	0.0016566	0.0020935	0.0012541	0.0013178	0.0011185	0.0011381	0.0009132	0.0010613	0.0006196
N	9344	T	0.00202792	0.409238	0.0002151	0.0010194	0.0006919	0.0006093	0.0004059	0.0009509	0.0011942	0.0015784	0.0027538	0.001648	0.0018312	0.0021946	0.0022474	0.0027379	0.0025018	0.0011412
S	23608	T	0.00119478	0.409377	0.000279	0.000281	0.0012077	0.0005625	0.0002692	0.0004576	0.0009131	0.0012899	0.0015421	0.0013829	0.0015259	0.0012594	0.000976	0.0011665	0.0015109	0.001571
S	27684	T	0.00122306	0.410233	0.0001979	0.0004319	0.000276	0.000589	0.0005811	0.0003997	0.0008409	0.0012474	0.0015438	0.0014082	0.0013782	0.0010686	0.001257	0.0016221	0.0015267	0.000519
N	28077	T	0.00295374	0.410526	0.0019552	0.0043937	0.003161	0.0042357	0.0056005	0.003323	0.003253	0.0048884	0.0045225	0.0043967	0.0036306	0.00395	0.0020432	0.0021986	0.0022667	0.001399
N	18115	T	0.00103236	0.410987	0.0002366	0.0006058	0.001035	0.0021692	0.0005719	0.0007012	0.0009959	0.0013788	0.0012113	0.0010232	0.0010669	0.0011794	0.0009552	0.0009342	0.0010783	0.0013104
S	14724	T	0.00408299	0.411347	0.0008586	0.0024855	0.0056492	0.0044575	0.0026245	0.0017074	0.0018538	0.0021442	0.0022639	0.002636	0.0030893	0.0036412	0.0043959	0.0051273	0.005507	0.0067163
S	10507	T	0.00487764	0.412041	0.0029617	0.0028747	0.0027597	0.0015664	0.0015821	0.0017995	0.0014939	0.0017433	0.0022641	0.0022864	0.0030855	0.0046925	0.0080405	0.0074782	0.004714	0.0029712
S	14599	T	0.00346185	0.412477	0.0004296	0.0006715	0.0015992	0.0022504	0.0029948	0.0025615	0.0018541	0.0025624	0.0021416	0.0020836	0.0024338	0.0029462	0.0036183	0.0057624	0.0053748	0.001607
S	20133	T	0.00106746	0.413802	0.0003021	0.0003256	0.0002606	0.000246	0.0003054	0.0002758	0.0005284	0.0011045	0.0009902	0.000937	0.00142	0.0012101	0.0012389	0.0010228	0.0013193	0.0010352
S	7675	T	0.00122653	0.414144	0.0003221	0.0004116	0.0018195	0.000965	0.0003031	0.0005493	0.0003621	0.0006689	0.0010251	0.0014185	0.0013054	0.0017291	0.001436	0.0011783	0.0013975	0.0009082
S	28708	T	0.00153801	0.414457	0.000751	0.0011454	0.0003881	0.0003614	0.0005382	0.0002134	0.0006917	0.0008366	0.0007463	0.0012073	0.0014776	0.0017009	0.0016775	0.0019676	0.0017971	0.0022706
N	6701	T	0.0010723	0.414791	8.59e-05	0.0003894	0.0006903	0.0002812	0.0007403	0.0013726	0.0007195	0.0011682	0.0011996	0.0013371	0.0013875	0.0015749	0.0009444	0.0011251	0.0010873	0.0004489
N	27532	T	0.0013851	0.414828	0.0002196	9.06e-05	0.0009129	0.0003363	0.0012255	0.0014441	0.001037	0.0020672	0.00103	0.0012005	0.0018596	0.0018509	0.0015752	0.0013558	0.0013001	0.0009443
S	10702	T	0.0018765	0.414984	0.0004077	0.0003674	0.0008624	0.0006425	0.0010765	0.0009145	0.0012448	0.0010981	0.001407	0.0018433	0.0029767	0.0017056	0.0016339	0.0023115	0.0027983	0.0010682
N	29642	T	0.00200441	0.415245	0.0004107	0.0004338	0.0019903	0.0029835	0.001989	0.000763	0.0008304	0.0010641	0.0021594	0.0027722	0.0024221	0.0022502	0.001702	0.0026181	0.0020475	0.0013217
N	3045	T	0.00132904	0.416278	0.000558	0.0006055	0.0019843	0.0008437	0.0003702	0.0006104	0.0005257	0.0007497	0.0008447	0.0020838	0.001206	0.0013633	0.0012977	0.0018029	0.0011986	0.0016699
N	20930	T	0.00112461	0.416448	6.44e-05	0.0004107	0.0003881	0.0002814	0.0003366	0.0005497	0.0004433	0.0005584	0.0008939	0.0006455	0.001126	0.0014944	0.0012298	0.0014801	0.0013613	0.001149
S	19884	T	0.00138039	0.416479	0.0007733	0.0003242	0.0003018	4.02e-05	0.0003364	0.0009452	0.001383	0.0007495	0.0013409	0.0013921	0.001419	0.0016867	0.0020018	0.0014258	0.0013949	0.0006372
N	15026	T	0.00263862	0.416874	0.0001932	0.0011025	0.0008629	0.0008838	0.0005046	0.0007622	0.0014662	0.0010981	0.0020068	0.0022044	0.0023313	0.0027913	0.0031345	0.0040211	0.0031543	0.0017597
N	25916	T	0.00389173	0.41747	0.0011184	0.0020805	0.0023753	0.0014888	0.0006063	0.0016195	0.0026336	0.0048149	0.0040843	0.0055853	0.0048522	0.005264	0.0051163	0.0034383	0.0026827	0.0022655
S	25731	T	0.0022927	0.417686	0.0005418	0.0003909	0.000648	0.0020124	0.0011802	0.001925	0.003719	0.0029296	0.002587	0.0016847	0.002204	0.0018037	0.0033087	0.0024531	0.0023564	0.0015823
S	17550	T	0.00246395	0.417756	0.0002793	0.0005411	0.0009932	0.002371	0.0033667	0.0031129	0.001855	0.0017268	0.0023017	0.0024711	0.0031592	0.0039193	0.0028543	0.002381	0.0018016	0.0012566
S	4582	T	0.00568768	0.419287	0.000667	0.0026406	0.0046184	0.0044623	0.003703	0.0022599	0.0017178	0.0023053	0.002379	0.0039573	0.0087586	0.00772	0.0082098	0.0059061	0.004501	0.0033274
S	9559	T	0.00121251	0.419516	0.0001073	0.0003028	0.0001728	0.0004424	0.0009766	0.0013117	0.0011082	0.0010982	0.0014322	0.0011617	0.0014415	0.0011847	0.0009203	0.0013234	0.0016907	0.0016795
N	26270	T	0.00135795	0.419759	6.44e-05	0.0005619	0.0012937	0.0010841	0.0012783	0.000884	0.0011065	0.0017429	0.0012746	0.0019821	0.0021445	0.0015928	0.0016568	0.0012173	0.0010012	0.0002872
N	26111	T	0.00166437	0.420025	0.0002149	0.0005208	0.0006485	0.0008441	0.0009757	0.0012204	0.0025459	0.0007327	0.0014118	0.0015419	0.0019387	0.002498	0.0021593	0.0015111	0.001627	0.0009249
S	4276	T	0.00246886	0.42071	0.0003433	0.0003675	0.0006038	0.0016871	0.0021877	0.0013415	0.0012176	0.0018498	0.0016672	0.0018902	0.003532	0.0034118	0.0038104	0.0020258	0.0017295	0.0022716
N	18508	T	0.00357916	0.422202	0.0004079	0.0005404	0.0021565	0.0039812	0.0023219	0.0010063	0.0013284	0.0013599	0.0017503	0.0026191	0.0032085	0.0042111	0.0043936	0.0044983	0.0052048	0.0024056
N	9693	T	0.00441939	0.422235	0.0003006	0.0003461	0.0022898	0.0031376	0.0021882	0.0046405	0.0029647	0.0041834	0.0056801	0.0057173	0.0058403	0.0058394	0.0037768	0.0053928	0.0041693	0.0019759
S	10039	T	0.0013927	0.423117	2.15e-05	0.0001081	0.0003451	0.0009239	0.0006734	0.0007636	0.0009418	0.0008034	0.0008084	0.001781	0.001409	0.0015513	0.0018343	0.0019743	0.0011426	0.0008168
S	745	T	0.00180994	0.423449	0.0001073	0.0002161	0.0006469	0.0006827	0.0007738	0.0010365	0.0006363	0.0006799	0.0012001	0.001521	0.0023106	0.0018469	0.0020315	0.0027365	0.0017674	0.0016157
S	25587	T	0.00199572	0.423591	0.0007298	0.0005404	0.0011649	0.0004418	0.0009423	0.0008543	0.0006371	0.0010996	0.00211	0.0022329	0.0028101	0.0027884	0.0027967	0.0018967	0.0014258	0.0010237
S	18657	T	0.00201372	0.42485	0.0013313	0.0012772	0.0004748	0.0002409	0.0004036	0.0007622	0.0012448	0.0007669	0.0008821	0.0015486	0.0020485	0.0027958	0.0029394	0.0022691	0.0022292	0.000709
N	3768	T	0.00193479	0.425263	0.0004309	0.0002824	0.0004324	0.0022914	0.0007745	0.0010989	0.0013839	0.0007679	0.001103	0.0014493	0.0028506	0.0026534	0.0024271	0.0018681	0.0019854	0.0015757
S	15237	T	0.00171204	0.425549	0.0005796	0.0010378	0.001553	0.0010451	0.0006729	0.001159	0.0010793	0.0013944	0.0027528	0.0026914	0.0028753	0.0022177	0.0017689	0.0012114	0.001181	0.0012477
N	29358	T	0.00297733	0.425927	6.46e-05	0.0006288	0.0003902	0.0008041	0.001214	0.0012508	0.0014672	0.0024093	0.0022939	0.0021699	0.0022267	0.0038235	0.0037867	0.0040269	0.0033365	0.0025256
N	3096	T	0.00500327	0.425966	0.0023194	0.0015791	0.0012947	0.0019293	0.0026624	0.0045818	0.005065	0.0079891	0.0077018	0.0050994	0.0065803	0.0062722	0.0046248	0.0049448	0.0049232	0.0025409
S	1627	T	0.0012101	0.426386	2.15e-05	0.0010375	0.0017249	0.0008439	0.0012786	0.0005184	0.0003043	0.0009594	0.0013594	0.0014933	0.002001	0.0014051	0.0009318	0.0013506	0.0011941	0.000736
N	6027	T	0.00172063	0.426596	0.0007735	0.0009965	0.0020316	0.0006438	0.001147	0.0013447	0.0018301	0.0016064	0.0017901	0.00313	0.0028524	0.0022214	0.001863	0.0014547	0.0008285	0.0008271
S	15543	T	0.00112425	0.428748	6.44e-05	0.000281	0.0003449	0.0004824	0.0005719	0.0005792	0.0009129	0.0011851	0.0014926	0.001143	0.0015692	0.001607	0.0010378	0.0012024	0.001151	0.0005835
S	27513	T	0.00670965	0.429074	0.0006502	0.0015413	0.0014847	0.0024732	0.0016202	0.0029352	0.0056821	0.0073276	0.0073082	0.0052769	0.0064156	0.0062399	0.0075494	0.0072514	0.010659	0.0057702
S	835	T	0.00179892	0.429189	0.0001931	0.0005403	0.0005175	0.0026909	0.0007738	0.0017378	0.002296	0.0014991	0.0012977	0.0015118	0.00167	0.0017622	0.0021495	0.0020887	0.0015493	0.0028728
N	28198	T	0.00101437	0.432146	0.0001288	0.000173	0.0002161	0.0003219	0.0011116	0.0006423	0.0004436	0.0005415	0.0003683	0.0007397	0.0013384	0.0012227	0.0012597	0.0013173	0.0010781	0.0005854
N	2091	T	0.00128171	0.432213	0.0007942	0.0004974	0.0003027	0.0001607	0.0004375	0.0008236	0.0010791	0.0016039	0.0012856	0.0011063	0.001131	0.0010716	0.0013331	0.001257	0.0017636	0.0022549
N	3261	T	0.00194147	0.432788	0.0003648	0.000951	0.0004744	0.001767	0.0033642	0.003018	0.0021318	0.0021108	0.0025099	0.0017337	0.0016914	0.0019502	0.0023031	0.0022456	0.0018744	0.0008348
N	25244	T	0.00222878	0.433519	8.58e-05	0.0002812	0.0011652	0.0014866	0.0013805	0.0016472	0.0012455	0.0016391	0.0019466	0.0033106	0.0037634	0.0029241	0.002076	0.0020771	0.0021575	0.0016519
N	29370	T	0.0024022	0.434292	0.0001078	0.000759	0.0012148	0.001729	0.0007082	0.00058	0.0007198	0.000873	0.0013261	0.0023285	0.0027929	0.0025578	0.0023376	0.0031574	0.0036155	0.0020583
N	27945	T	0.00184987	0.434336	0.0001719	0.000952	0.00264	0.0023351	0.0027651	0.0029483	0.002335	0.0021725	0.0023596	0.0019323	0.0027039	0.0026649	0.0015523	0.0014496	0.0016614	0.0008067
N	27670	T	0.00161717	0.434795	0.0002199	0.0007042	0.0012871	0.0017671	0.0020502	0.0005531	0.0013728	0.000303	0.0009952	0.0025146	0.001472	0.0014865	0.0019009	0.0024622	0.0013367	0.0008275
S	9979	T	0.00217053	0.434924	0.0004292	0.0008213	0.0006038	0.0008034	0.0003366	0.0009467	0.0009419	0.0007337	0.0010658	0.0012921	0.0018093	0.0023456	0.0034357	0.0030956	0.002311	0.001113
S	21691	T	0.00128332	0.435341	0.000279	0.0007352	0.0009491	0.0008437	0.0004038	0.0008852	0.0002768	0.0006276	0.0007464	0.0015861	0.0018691	0.0019859	0.001802	0.0012171	0.0007643	0.0005934
S	12781	T	0.00144311	0.435759	0.001545	0.0007564	0.0023296	0.0028112	0.00074	0.0006099	0.0004151	0.0009063	0.0014207	0.0013922	0.0018671	0.0015411	0.0011852	0.0016905	0.0014506	0.0014363
S	9943	T	0.00128659	0.436188	0.0001717	0.0003026	0.0005176	0.0008845	0.0001346	0.0007331	0.0003879	0.0009263	0.0009435	0.0011536	0.0011848	0.0013256	0.0013949	0.0015674	0.0022253	0.0007001
N	1190	T	0.00261949	0.437083	0.000687	0.0019023	0.0007764	0.0029724	0.0028261	0.0010368	0.0016598	0.0013422	0.0013712	0.0020371	0.0020547	0.0022038	0.0017277	0.0045627	0.0044929	0.0016335
N	25471	T	0.00243295	0.438184	0.0003435	0.0004756	0.0008624	0.0012046	0.0012783	0.0020734	0.0010792	0.0023182	0.0023493	0.0024524	0.0020711	0.0016284	0.0021468	0.004515	0.0031502	0.0009875
S	6781	T	0.00128151	0.439485	0.0002793	0.0004112	0.0003021	0.0014874	0.0019177	0.0014336	0.0022415	0.0010984	0.0012604	0.0013184	0.0013714	0.0015564	0.0014498	0.0013869	0.0011599	0.0005206
S	7420	T	0.0031391	0.439666	0.0003219	0.0014481	0.0043148	0.0050621	0.0015821	0.0040282	0.0016877	0.0018478	0.0037088	0.0054091	0.0035087	0.0031928	0.0028196	0.0034149	0.0027732	0.0032044
S	14925	T	0.00216091	0.439873	0.0009456	0.000888	0.001555	0.000924	0.0034318	0.0030821	0.0013835	0.0027718	0.0036467	0.0034862	0.0023057	0.0019739	0.001619	0.0021792	0.0025855	0.0013645
S	22498	T	0.00158863	0.440027	0.0001396	0.0002307	0.0009114	0.001792	0.0011114	0.0008511	0.0001754	0.0012711	0.0019104	0.002387	0.0019444	0.0013882	0.0013544	0.0020004	0.001985	0.0012281
S	7735	T	0.00274569	0.440038	0.0007087	0.0004335	0.0003899	0.001368	0.0005727	0.0010377	0.0015873	0.001567	0.0019519	0.0025405	0.0016542	0.0028997	0.0047299	0.0036864	0.0024605	0.0014841
S	21859	T	0.00145962	0.440941	0.0001933	0.000346	0.000259	0.0019307	0.0011126	0.001589	0.0011903	0.0011512	0.0007969	0.0015386	0.0027081	0.0016019	0.0012968	0.0013985	0.0015911	0.0013399
S	28079	T	0.00159176	0.441309	0.0001719	0.0002597	0.0004762	0.0008875	0.0006413	0.0017255	0.0012787	0.0012789	0.0015817	0.0028998	0.0018743	0.0014712	0.0015783	0.0018707	0.0016846	0.0011173
N	23236	T	0.00119688	0.441831	0.0001717	0.0002593	0.0002587	8.03e-05	0.0005722	0.0006707	0.0013834	0.0006624	0.0007219	0.0010322	0.0007522	0.0010763	0.0014339	0.0017902	0.0016518	0.0010412
S	16428	T	0.00153331	0.441834	0.0005581	0.0004756	0.0010355	0.0007234	0.0004711	0.0013425	0.0004981	0.001135	0.0022053	0.0024806	0.0022903	0.0019657	0.0017321	0.0010952	0.0013459	0.0011231
S	5974	T	0.00115311	0.442059	0.0001935	0.0003034	0.0002594	0.0007648	0.0003711	0.0005806	0.0003884	0.0008207	0.0007849	0.000988	0.0014291	0.001278	0.0018744	0.0015202	0.000734	0.0002967
N	17012	T	0.00150307	0.443004	0.0001073	0.0003891	0.000949	0.0008433	0.0005047	0.0003659	0.0009682	0.0011154	0.0008689	0.0010232	0.0023473	0.0022793	0.0018344	0.0015731	0.0014976	0.0006104
N	5310	T	0.00206725	0.443251	0.0004104	0.0009548	0.0004326	0.0022901	0.0013132	0.0005194	0.0006675	0.0003873	0.0011987	0.0023837	0.0021261	0.0016878	0.0025862	0.003207	0.0023285	0.0008977
S	19032	T	0.00151351	0.443389	0.0001073	0.000173	0.0003025	0.001004	0.0005383	0.0014633	0.0019089	0.0010631	0.0017497	0.001659	0.0021554	0.0019548	0.0016924	0.0017509	0.0010226	0.0009424
S	29200	T	0.00207953	0.443681	0.0010113	0.002059	0.0015142	0.0007633	0.0009757	0.0009757	0.0011348	0.0020408	0.0034783	0.0034687	0.0032514	0.002295	0.0019319	0.0017817	0.0019434	0.000754
N	21648	T	0.00114642	0.44385	0.0006879	0.0017799	0.0012551	0.0017357	0.00081	0.0018993	0.0015634	0.0015317	0.0012577	0.0017029	0.0021125	0.0011158	0.0008418	0.0008881	0.0009987	0.0002786
N	28857	T	0.00152372	0.444301	0.0005798	0.0003463	0.0026325	0.0009679	0.0007414	0.0008571	0.0009975	0.0014308	0.0012755	0.0012458	0.001661	0.0011994	0.0010182	0.0022477	0.0025918	0.0009073
N	10833	T	0.00260203	0.444444	0.0003872	0.0004341	0.0008228	0.00245	0.0019097	0.0013713	0.0041225	0.0022675	0.0027138	0.003869	0.0036031	0.0032874	0.0028619	0.002599	0.0014802	0.0023262
N	1380	T	0.00120295	0.445379	0.0003435	0.0004973	0.0006042	0.0018482	0.0012786	0.001128	0.0010793	0.0010285	0.0005388	0.0005901	0.0009874	0.0008508	0.0010973	0.0017969	0.0021916	0.0005657
S	11758	T	0.00299448	0.445747	0.0001932	0.0003242	0.00151	0.00249	0.0039034	0.0036597	0.0021304	0.0016735	0.0036596	0.0046842	0.0032826	0.003305	0.0026309	0.0022736	0.0046579	0.0027736
S	5239	T	0.00149327	0.445946	0.0002792	0.0002599	4.33e-05	0.0004426	0.000674	0.0011326	0.0008874	0.0008028	0.0013742	0.002307	0.0017416	0.0018205	0.0018193	0.0015988	0.0014759	0.0009074
S	26894	T	0.00223519	0.44626	0.0001932	0.0007571	0.0014677	0.0014889	0.0024575	0.0034463	0.0005256	0.0012551	0.0021073	0.003384	0.0024173	0.00196	0.0017227	0.0025388	0.0034545	0.0019658
N	25613	T	0.00196658	0.447414	0.000322	0.0008646	0.0006037	0.0006826	0.0008747	0.0017381	0.0004981	0.0007325	0.0011629	0.0024619	0.0030472	0.0027068	0.0025975	0.0017419	0.0017974	0.0011314
S	10156	T	0.00381724	0.447784	0.0003009	0.0010224	0.0006971	0.0012108	0.0007077	0.002355	0.0024656	0.0032095	0.0043954	0.0048997	0.0054179	0.0035721	0.0035423	0.005192	0.0040621	0.0021995
N	6573	T	0.00367433	0.447819	0.0011167	0.0026394	0.003926	0.0059866	0.0035667	0.0076592	0.0047044	0.0040816	0.0034281	0.0019735	0.0018521	0.0033054	0.0045471	0.0035049	0.0053469	0.0028637
S	11704	T	0.00209055	0.448505	0.0005794	0.0006701	0.0005609	0.0011648	0.0006056	0.0005489	0.0009961	0.0008369	0.001224	0.0016967	0.0028559	0.0036667	0.0021088	0.0021499	0.0024101	0.0015081
N	25658	T	0.00170832	0.448533	0.0005378	0.000585	0.0004318	0.0029774	0.0021888	0.0015266	0.00061	0.0011734	0.0010835	0.0013131	0.0011971	0.0015847	0.0018055	0.0024034	0.0025099	0.0010877
N	29580	T	0.00100647	0.449146	4.32e-05	0.0002384	0.0004324	0.0002417	0.0003706	0.0005494	0.0001938	0.0005581	0.0005768	0.0006006	0.0011324	0.0013968	0.0015034	0.0009212	0.0010944	0.0011324
N	25906	T	0.00328304	0.449497	0.0006285	0.0008252	0.0006915	0.0010065	0.0012155	0.001377	0.0012209	0.0045371	0.0029922	0.0023069	0.0024027	0.0040641	0.0032767	0.0044046	0.0048155	0.0021952
N	3653	T	0.00101876	0.450994	0.0001937	0.0005207	0.0002159	0.0002812	0.0012115	0.0008845	0.0012176	0.0011511	0.0011146	0.0012182	0.0013399	0.0009595	0.0008226	0.0006183	0.0018821	0.0010494
N	17746	T	0.00127185	0.451135	0.0002796	0.0001734	0.0007771	0.0007241	0.0009428	0.0018011	0.0015232	0.0014483	0.0020093	0.0018266	0.001805	0.0015433	0.0011355	0.0009284	0.0014901	0.0006111
S	16323	T	0.00209339	0.451803	6.44e-05	0.0003243	0.0003452	0.0007235	0.0006057	0.0008234	0.0008303	0.0009248	0.0019242	0.0019828	0.0019482	0.0019839	0.003558	0.0021698	0.0022751	0.0017515
S	22225	T	0.00181713	0.452471	0.000387	0.0008227	0.0034133	0.003621	0.0023618	0.0019847	0.0014398	0.0020256	0.0016295	0.0024728	0.0021471	0.0021132	0.00169	0.0015311	0.0019074	0.0013369
S	10450	T	0.00216186	0.45282	0.0006008	0.0007133	0.0012504	0.0002008	0.0010433	0.0028679	0.0015216	0.001865	0.0023998	0.0026924	0.0030044	0.0033235	0.0026513	0.0020501	0.0013571	0.0007001
N	21641	T	0.0017372	0.453288	0.0005373	0.0004774	0.0004761	0.000848	0.0010125	0.0007353	0.0009775	0.0026061	0.0007768	0.0010922	0.0010166	0.0013278	0.0032673	0.0019332	0.0017103	0.0016447
N	24095	T	0.00341146	0.453306	0.0008371	0.000389	0.0010352	0.0007229	0.0009083	0.0010977	0.0009683	0.0016562	0.0022524	0.0022032	0.0025661	0.0045308	0.0038276	0.0051213	0.0045922	0.0023606
S	23635	T	0.00215649	0.453908	0.0004936	0.0007565	0.0009057	0.0042972	0.0020528	0.0009758	0.0008577	0.0012551	0.0020561	0.0018533	0.0027583	0.0024484	0.0019259	0.0024844	0.002671	0.0019212
S	4832	T	0.00118652	0.454214	0.0001288	0.0002812	0.0009491	0.0001607	0.0013123	0.0018297	0.0005811	0.0004707	0.000649	0.0009681	0.0015155	0.0012927	0.0012089	0.0011938	0.0016737	0.0013645
N	8139	T	0.0015781	0.454481	0.000279	0.000843	0.00138	0.0010441	0.0011775	0.0010364	0.000747	0.0018652	0.0028019	0.0026267	0.0024592	0.0019076	0.0015744	0.0011874	0.0012112	0.0008888
S	1063	T	0.00119677	0.454611	0.0001503	0.000281	0.0017251	0.0005222	0.0008411	0.0007929	0.0009959	0.0004358	0.0007222	0.0011522	0.0018566	0.0019594	0.0010024	0.0013079	0.0012839	0.0006285
N	22224	T	0.00157742	0.454766	0.0004085	0.001234	0.0009072	0.0002816	0.0005061	0.0005497	0.0003046	0.0004364	0.0011149	0.0015224	0.0006409	0.0014165	0.0018259	0.0028292	0.0019889	0.0011652
N	25513	T	0.00148696	0.455168	0.0001503	0.0021619	0.0006039	0.0007631	0.0010093	0.0011588	0.0012727	0.0026849	0.0026557	0.0015861	0.0014514	0.0016636	0.0014862	0.0014739	0.0012497	0.0010954
S	19572	T	0.00146047	0.455665	4.39e-05	0.0002612	0.0005622	0.0004842	0.0016858	0.0005494	0.0004152	0.0005233	0.000962	0.0008687	0.0012824	0.0014063	0.0016488	0.0019984	0.0022817	0.0014098
S	28378	T	0.00338016	0.456097	0.0004078	0.0008648	0.0030636	0.0027715	0.0034654	0.0037808	0.0043713	0.0040993	0.0056008	0.0050167	0.0042156	0.0058327	0.0030273	0.0024205	0.0022305	0.0020739
S	25782	T	0.00119135	0.456409	0.0003897	0.000738	0.000216	0.0001612	0.0004385	0.0006412	0.0001942	0.0002455	0.0008874	0.0011018	0.001445	0.0018413	0.0014149	0.0011857	0.0010881	0.0015105
S	12473	T	0.00346077	0.457371	0.0001073	0.0005403	0.0004312	0.0020098	0.0023888	0.0015858	0.0015773	0.0019177	0.0032559	0.0029598	0.0039013	0.0032665	0.0033439	0.0039548	0.0047478	0.005729
S	27294	T	0.00244409	0.457389	0.0002791	0.0007785	0.0007337	0.0022099	0.0039375	0.0015554	0.0020209	0.0013253	0.0008947	0.0010976	0.0016675	0.002452	0.0035477	0.0034088	0.003062	0.0012394
N	21304	A	0.00434243	0.45785	0.0004149	0.0013057	0.0012072	0.001901	0.0010262	0.0065696	0.0030732	0.0019848	0.0028176	0.0056035	0.0058404	0.0058123	0.0043181	0.0051271	0.003988	0.0033012
N	6312	T	0.00171084	0.458648	0.0001932	0.0002163	0.0006053	0.0002812	0.0005722	0.0013418	0.0014682	0.0025106	0.0019217	0.0020836	0.0023478	0.0015981	0.0016989	0.001999	0.0019224	0.0009533
S	18570	T	0.0013951	0.459044	0.0002577	0.0007565	0.0009487	0.0019699	0.0007738	0.0006098	0.0002491	0.0005753	0.0008078	0.0010052	0.0011478	0.0017389	0.0012237	0.0014982	0.0023368	0.0021002
S	11020	T	0.00276153	0.459114	0.0001075	0.0006283	0.0009948	0.0017096	0.0031915	0.002184	0.0011716	0.0016998	0.0016062	0.0019941	0.0044474	0.0042671	0.0038462	0.0023415	0.0023282	0.0012273
N	2106	T	0.00111508	0.459146	0.0002147	0.000454	0.001209	0.0014863	0.0007067	0.0003967	0.0004151	0.0003835	0.0007469	0.0010325	0.0017019	0.0009822	0.0009084	0.0016759	0.0015239	0.0003054
S	20823	T	0.00173326	0.459155	0.0001932	0.0001945	0.0019834	0.000522	0.000942	0.0012198	0.0018537	0.0020915	0.0031073	0.0019816	0.0020273	0.0019879	0.0015984	0.0018026	0.0019601	0.0008708
S	683	T	0.00418133	0.460071	0.0005795	0.0007355	0.0008198	0.0014059	0.0039708	0.0025014	0.0020477	0.0028596	0.0040886	0.0053565	0.0071537	0.0057328	0.0043016	0.0039414	0.003992	0.0020645
S	23029	T	0.00125505	0.461379	8.67e-05	0.000219	0.0003048	0.001862	0.0009283	0.0006637	0.0007549	0.0006717	0.0008259	0.0012636	0.0019967	0.0016366	0.0011883	0.0015098	0.0013221	0.0005785
N	18377	T	0.001269	0.461565	0.0003434	0.000454	0.0012078	0.0013267	0.0004374	0.0007928	0.0025735	0.0017782	0.0018117	0.0011343	0.0013294	0.0017718	0.0010556	0.0009887	0.0014979	0.0013465
S	27741	T	0.00224321	0.462127	0.000419	0.0005685	0.0003692	0.0005048	0.0007256	0.0005864	0.002608	0.0020157	0.0024186	0.002853	0.0029801	0.0030163	0.0020881	0.0025264	0.0024251	0.0011442
N	28093	T	0.00527127	0.46279	0.0005586	0.0007145	0.0052381	0.0051613	0.0022616	0.0021786	0.0033345	0.0024178	0.0087585	0.0063624	0.0075511	0.0044613	0.0041218	0.005533	0.0067322	0.0067851
N	16457	T	0.00124125	0.462824	0.0002789	0.0005836	0.0003019	0.0012049	0.0005047	0.0003049	0.0001383	0.0004183	0.0003303	0.0008203	0.0015896	0.0017337	0.0016717	0.0014314	0.0014461	0.0006192
S	20679	T	0.00143921	0.463244	0.0002366	0.000392	0.0006066	0.0005651	0.0006063	0.0011314	0.0014438	0.0019197	0.0017761	0.0027611	0.0014273	0.0011752	0.0011898	0.0017356	0.001734	0.0010506
S	21595	T	0.001726	0.463762	0.0003008	8.68e-05	0.0006926	0.0006051	0.0013502	0.0008264	0.0005585	0.0007218	0.0011712	0.0016562	0.0014292	0.0017201	0.0020242	0.0018554	0.0024136	0.0029671
S	25521	T	0.00391936	0.464006	0.0005369	0.0012546	0.0018561	0.0008035	0.0019519	0.0017696	0.0032382	0.0034024	0.0044448	0.0059579	0.0057259	0.0063171	0.0043087	0.0028575	0.0034327	0.0022182
N	10277	T	0.00182741	0.464168	0.0003015	0.0014136	0.0010885	0.0003631	0.0010787	0.0005803	0.000277	0.000663	0.0005265	0.001209	0.0016015	0.0013394	0.0022674	0.0031646	0.0025678	0.0007719
S	14649	T	0.00104226	0.46434	0.000279	0.0002162	0.000259	0.0005621	0.0002355	0.0003049	0.0004704	0.0007669	0.0010155	0.0008479	0.0019264	0.0013907	0.001194	0.0009975	0.0009586	0.0006373
S	15738	T	0.00456048	0.464419	0.0004077	0.0004755	0.0009486	0.0013254	0.0021533	0.0064943	0.0036519	0.003347	0.0049552	0.0064892	0.0055078	0.0062635	0.0053874	0.004297	0.0037779	0.0033567
N	25708	T	0.00283451	0.46449	0.0002601	0.0001086	0.0008211	0.0014893	0.0008769	0.0010696	0.0011934	0.0012105	0.0018973	0.0020922	0.0021401	0.0015452	0.0037991	0.0046986	0.0039678	0.0023198
S	12400	T	0.00321762	0.464718	0.0007511	0.0010374	0.0011645	0.000522	0.0009756	0.0007622	0.001079	0.001587	0.0021199	0.0024641	0.0024567	0.0023026	0.0033966	0.0051638	0.0054592	0.0025624
S	23611	T	0.0013384	0.465077	4.29e-05	6.48e-05	0.0003451	0.0004419	0.0005721	0.000732	0.0007471	0.0008193	0.0008689	0.0013369	0.0019317	0.0017672	0.0011767	0.0012996	0.0020931	0.0012119
N	14183	T	0.00109841	0.465609	0.0001288	0.0003026	0.0001725	0.0011245	0.0005046	0.0006404	0.0003319	0.0004357	0.0003548	0.0004886	0.0009282	0.001541	0.0014506	0.0016394	0.0012665	0.0004487
N	4148	T	0.00100404	0.466069	0.0006438	0.0005405	0.0015956	0.0014458	0.0006056	0.0001829	0.0003043	0.0003838	0.0003676	0.0003871	0.0010136	0.0011514	0.0011322	0.0012687	0.0014595	0.0006553
S	11941	T	0.00172986	0.466213	0.0003433	0.0002161	0.0003881	0.0004016	0.0006056	0.0024712	0.0016874	0.0018822	0.0021781	0.0018714	0.0017176	0.0025372	0.0019459	0.0017057	0.0018015	0.0008077
S	24904	T	0.00286081	0.466594	0.0003863	0.0013402	0.0018977	0.0035339	0.0014129	0.0042175	0.0040118	0.0054034	0.0045199	0.0036508	0.0027794	0.0022035	0.0025797	0.0030858	0.0031875	0.001795
N	13011	T	0.00143846	0.467444	8.58e-05	0.0010374	0.0002587	0.000201	0.0008747	0.0004878	0.0002767	0.0005577	0.0006859	0.0009586	0.0016057	0.001889	0.0020168	0.001953	0.0015148	0.000377
S	12025	T	0.00391773	0.467463	0.0001931	0.0009724	0.0034498	0.0017671	0.0019174	0.0019208	0.0040401	0.0030503	0.0032669	0.0052262	0.0023472	0.0020813	0.0036145	0.0067145	0.0063242	0.0017054
S	11575	T	0.00437633	0.467523	0.0001932	0.0010809	0.0021561	0.004859	0.003769	0.0030188	0.001356	0.0018301	0.0040516	0.0034024	0.0029988	0.0031962	0.008558	0.0056475	0.0037739	0.0012118
N	1427	T	0.00201442	0.468581	0.0007085	0.0009728	0.0004313	0.0005223	0.0010094	0.000793	0.0024911	0.0016215	0.0022412	0.0016691	0.0013823	0.0011188	0.0013362	0.0033405	0.0034973	0.0022807
S	13115	T	0.00171463	0.46859	0.0003219	0.0004971	0.0012505	0.0012046	0.0035657	0.0023783	0.0008022	0.0014118	0.0009307	0.0017051	0.0019418	0.001574	0.0016186	0.0020822	0.0023022	0.0012116
N	17135	T	0.00150226	0.469504	0.0001073	6.48e-05	0.0003881	0.0007228	0.0010091	0.0007621	0.0006639	0.0005228	0.0003304	0.0006452	0.0012269	0.0017383	0.00176	0.002522	0.0019082	0.0012476
S	9532	T	0.00213736	0.47021	0.0001717	0.0002595	0.0001727	0.0003213	0.0013121	0.0007622	0.0008863	0.0006099	0.0014928	0.0014103	0.0016436	0.0023544	0.0030198	0.0026613	0.003184	0.001526
S	23638	T	0.00323484	0.470351	0.0002575	0.0004107	0.0005176	0.0015262	0.0020526	0.0011588	0.0007748	0.0016561	0.0018849	0.0021852	0.002737	0.0037128	0.0059138	0.0034311	0.0037499	0.0012568
N	29585	T	0.00300949	0.470465	0.0015554	0.0017123	0.000346	0.0020552	0.0018869	0.0037499	0.0006145	0.0006653	0.0009599	0.0026903	0.0042084	0.0042582	0.0022951	0.003053	0.0050422	0.0022011
S	28312	T	0.0015785	0.470686	0.0001717	0.0004539	0.0004745	0.0003213	0.0004374	0.0004879	0.0013278	0.0006624	0.0006247	0.0006454	0.0012859	0.0014627	0.0018175	0.0026532	0.0023354	0.0011314
S	26873	T	0.00241038	0.471116	0.0004077	0.0009943	0.0011211	0.0010843	0.001144	0.0007926	0.0009682	0.0010807	0.0013228	0.0018158	0.0018084	0.0019455	0.0024539	0.0028115	0.0046337	0.0036531
S	12439	T	0.00336047	0.471251	0.0004078	0.0004323	0.0013798	0.0008031	0.0011439	0.003902	0.0020475	0.0026499	0.0027936	0.0034147	0.0059217	0.0049812	0.0030398	0.0026557	0.0037894	0.0031559
S	10138	T	0.00276876	0.471663	0.0002789	0.0004322	0.0010781	0.0014055	0.0009421	0.0017077	0.0013278	0.0013421	0.002092	0.0035672	0.0042302	0.0043179	0.0032637	0.0030464	0.0020879	0.0008346
S	29284	T	0.0022895	0.472091	0.0003656	0.0006716	0.0018596	0.0017685	0.0013124	0.001281	0.0008856	0.00436	0.0025956	0.001568	0.001116	0.0015715	0.0027231	0.003434	0.0030352	0.0014453
S	8092	T	0.00136439	0.472199	0.0006009	0.0004107	0.0008193	0.0014055	0.0015475	0.0007012	0.0007746	0.0010111	0.0023861	0.0024793	0.0018191	0.0017998	0.0014862	0.0011935	0.0008475	0.0004937
N	21305	A	0.00410018	0.472485	0.0003712	0.0008409	0.0009815	0.0028515	0.0015367	0.0070702	0.0034345	0.0023792	0.0034981	0.0058702	0.0054199	0.0052682	0.0039838	0.0048505	0.0033105	0.0028489
S	17766	T	0.00251844	0.472824	0.0003442	0.000564	0.0011226	0.0019309	0.0013478	0.0014683	0.0009973	0.0040163	0.0032752	0.0027059	0.0018541	0.0015447	0.0021109	0.0030505	0.0042593	0.0032448
S	7600	T	0.00279186	0.473172	0.0001073	0.001016	0.0012509	0.001767	0.0023887	0.0014636	0.0013004	0.0009414	0.0032684	0.0026007	0.0029414	0.0046265	0.0047362	0.0022485	0.0019558	0.0006732
N	3176	T	0.0013505	0.473347	0.0003434	0.0003674	0.0003881	0.0003213	0.0002691	0.000183	0.0005256	0.0003486	0.0013459	0.0020278	0.0014295	0.0014611	0.0017217	0.0014314	0.001643	0.001041
N	18647	T	0.00298998	0.474417	0.0005364	0.0004538	0.0006467	0.0011645	0.0030611	0.0007011	0.0004703	0.0007842	0.0012371	0.0016221	0.0024645	0.0031715	0.003694	0.004568	0.004116	0.002522
N	12459	T	0.00162584	0.474508	0.0002146	0.0009726	0.0004744	0.0008834	0.0009084	0.0031405	0.0009682	0.0010458	0.0021291	0.002166	0.0021504	0.0020156	0.0015007	0.0016392	0.0017243	0.000763
N	16726	T	0.00202001	0.47457	0.000365	0.0004981	0.0005176	0.000442	0.0004711	0.0006404	0.0009409	0.0013426	0.0013347	0.000784	0.0011584	0.0015187	0.0031062	0.0036276	0.0021177	0.001356
N	25445	T	0.00106235	0.47495	0.0001288	0.0003026	0.0003884	0.0010845	0.0008413	0.000976	0.0008855	0.0004009	0.0005017	0.0003226	0.0005656	0.0008084	0.0021466	0.0014376	0.0009929	0.0005655
N	28310	T	0.002204	0.475007	0.0001717	0.0002162	0.0005608	0.0004819	0.0011775	0.0006404	0.0019365	0.0022315	0.0018619	0.0018164	0.0025026	0.0031557	0.0037027	0.001996	0.0017139	0.0008081
N	8016	T	0.00121466	0.475169	0.0003005	0.0004756	0.0006469	0.0008033	0.0004374	0.0002744	0.0003873	0.0010285	0.0011623	0.0011797	0.0023898	0.0015271	0.001501	0.0011211	0.0009929	0.0003323
S	12815	T	0.00104488	0.475683	0.000794	0.0012751	0.0021127	0.0004819	0.0007065	0.0006097	0.0001937	0.0006798	0.0002204	0.0005715	0.0013497	0.0012921	0.0011793	0.0011119	0.0012623	0.0006554
S	24442	T	0.00152913	0.476211	0.0001073	0.0005836	0.0004743	0.0003614	0.0002355	0.0005487	0.0005532	0.0004183	0.0012727	0.0010507	0.0009708	0.0016444	0.0014919	0.0024471	0.0023831	0.0014809
S	26058	T	0.00210058	0.476853	0.0003226	0.0005425	0.0007782	0.0007239	0.0010434	0.0007323	0.0008302	0.000663	0.0011909	0.0010986	0.0014366	0.0012892	0.0027879	0.004099	0.0026211	0.0010779
N	16393	T	0.00193612	0.477073	0.0001718	0.000519	0.0003021	0.0005227	0.0007403	0.0007934	0.0017438	0.0005066	0.0006995	0.0014296	0.0011962	0.0023049	0.0028008	0.0030338	0.0022812	0.000692
N	29367	T	0.00134742	0.477178	8.62e-05	6.5e-05	0.0005203	0.000402	0.0003373	0.0003356	0.0004152	0.0005761	0.0004585	0.0013692	0.0018462	0.001564	0.0016351	0.001524	0.0017474	0.0011862
S	25006	T	0.00194981	0.477351	0.0002361	0.0001945	0.0010349	0.000522	0.0007065	0.0023172	0.0032367	0.001673	0.0013824	0.0014195	0.0025338	0.0026592	0.0026298	0.0020279	0.0015487	0.0009873
N	23481	T	0.00179968	0.477384	8.58e-05	0.0004106	0.0009918	0.0028511	0.0028944	0.0019208	0.0006639	0.0006274	0.0010278	0.0017789	0.0023045	0.0024339	0.0018456	0.0020251	0.0017714	0.001445
N	24381	T	0.00102447	0.477777	0.0002576	0.0003027	0.000863	0.0004425	0.0005392	0.0003357	0.0001663	0.0004708	0.0004774	0.0006731	0.0008164	0.0019795	0.0013128	0.0012123	0.0011217	0.0003323
S	1102	T	0.00138701	0.478095	0.000365	0.0004107	0.0004313	0.0006026	0.0004373	0.000488	0.0013002	0.0007148	0.000857	0.0017882	0.0022677	0.0021006	0.0018339	0.0012416	0.0010742	0.000368
S	24865	T	0.00117085	0.478164	0.0002575	0.0004971	0.0007762	0.000522	0.0020854	0.0004267	0.0003596	0.000976	0.0012846	0.001438	0.0013763	0.0015833	0.0012618	0.0009703	0.0016216	0.0002962
S	13297	T	0.00134844	0.478423	0.0001931	0.0001297	0.0007761	0.0017266	0.0003364	0.0002134	0.0009128	0.0015688	0.0010409	0.0009678	0.0013709	0.0008833	0.0012235	0.0021665	0.0021223	0.0007719
S	21255	T	0.00167783	0.478609	0.000131	0.0009735	0.0018329	0.0006195	0.0003073	0.0005224	0.0005305	0.0010073	0.0022304	0.0024051	0.0012771	0.0012109	0.001538	0.0021737	0.0022228	0.0025029
N	27494	T	0.00121753	0.47876	0.0001932	0.0001946	0.000302	0.0002813	0.0004039	0.0002135	0.00072	0.0003314	0.0007844	0.0008677	0.0010532	0.0010269	0.0012941	0.0017672	0.0019391	0.0015218
S	15372	T	0.0010985	0.479483	0.0001717	0.0002378	0.0007765	0.0020489	0.0007064	0.0003965	0.000498	0.0013943	0.0008809	0.0010508	0.0018193	0.0013485	0.0009496	0.0010577	0.0012494	0.0008258
N	29409	T	0.00219441	0.480025	0.0002165	0.0003912	0.0009131	0.0033434	0.0018578	0.001435	0.0016894	0.0013976	0.0031052	0.00389	0.0032673	0.0021002	0.0017286	0.0023659	0.0023254	0.0013762
S	1738	T	0.00542071	0.480625	0.0002792	0.0003244	0.0009491	0.0024116	0.0088174	0.00308	0.0033482	0.0049705	0.0038947	0.0025361	0.0041281	0.0071528	0.0072074	0.0073672	0.0056921	0.0031524
N	23277	T	0.00319646	0.481203	0.000515	0.0005619	0.0021562	0.001044	0.0008413	0.0013112	0.0008301	0.0010633	0.0011256	0.0021474	0.0028752	0.0025614	0.0036819	0.0042582	0.0059439	0.0030515
S	22000	T	0.0018939	0.481354	0.0003221	0.0007138	0.0006905	0.0002812	0.0003702	0.0014356	0.0013561	0.0011162	0.0014075	0.0030705	0.0030483	0.0021633	0.0023527	0.0018889	0.0016656	0.000608
N	25571	T	0.00118528	0.48167	0.0001717	2.16e-05	0.0006037	4.02e-05	0.0002691	0.0003049	0.0003044	0.0003662	0.0008935	0.0010603	0.0008005	0.0014098	0.0016482	0.0015068	0.0014678	0.0012748
N	29000	T	0.0012069	0.482033	0.0001717	0.000173	0.0007334	0.0002419	0.0005051	0.0004882	0.0003877	0.0004536	0.0019013	0.0016151	0.0013299	0.0013165	0.0011596	0.0015084	0.0015383	0.0006649
N	2037	T	0.00147137	0.482164	0.0001932	0.0003676	0.0002159	0.0004017	0.0006057	0.0026866	0.0012175	0.0011162	0.0011631	0.0016687	0.0013391	0.0011702	0.0014304	0.0020135	0.002046	0.0012396
S	20148	T	0.00320843	0.482168	0.0007343	0.0014981	0.0006953	0.0011076	0.001833	0.0017782	0.0004729	0.0010346	0.0008419	0.0015961	0.0022237	0.0026426	0.0036964	0.0046884	0.0055001	0.0040597
N	28054	T	0.00117658	0.483053	0.0001718	0.0001082	0.000303	0.0007664	0.0008094	0.0007665	0.0019458	0.0018748	0.0009514	0.0014593	0.0016915	0.001433	0.0012969	0.0011764	0.000866	0.0007447
S	22987	T	0.00357653	0.483165	0.0001085	0.0004599	0.0005661	0.0010946	0.0021976	0.0010402	0.0010622	0.0027028	0.0041293	0.0051662	0.0042404	0.0027104	0.0031107	0.0048793	0.004852	0.0032906
N	27263	T	0.0011964	0.483811	0.0001503	0.000454	0.0001726	0.0006437	0.0005385	0.000366	0.0005263	0.0002965	0.0003923	0.0004246	0.0006366	0.0010171	0.001758	0.0018949	0.0017989	0.0009519
N	8964	T	0.00142304	0.484135	0.0002789	0.0004324	0.0012946	0.0003213	0.0024562	0.001128	0.0006639	0.000976	0.0014438	0.0010875	0.0014296	0.0010478	0.0013679	0.0017689	0.0015575	0.0027468
S	21721	T	0.00241283	0.48432	0.0001932	0.0004758	0.001209	0.0019288	0.002593	0.0028098	0.0010519	0.0009067	0.0012252	0.0016812	0.0015722	0.0015598	0.0027562	0.0048346	0.0028895	0.0007907
N	2706	T	0.00272474	0.48434	0.0006463	0.0018681	0.0005646	0.001979	0.0007417	0.0021367	0.0034392	0.0029158	0.0026744	0.0026321	0.00288	0.003071	0.0024555	0.0023782	0.0026369	0.0061715
N	24378	T	0.00339684	0.485363	0.0004508	0.0013623	0.0033227	0.0014886	0.0012466	0.0012515	0.0016351	0.0019182	0.0029753	0.0066578	0.0049735	0.0030657	0.0033279	0.0031394	0.0032839	0.0047782
S	823	T	0.00700947	0.485437	0.0007296	0.0026588	0.001682	0.0012857	0.0022211	0.0007319	0.0014109	0.001569	0.0034531	0.005587	0.0055921	0.0091463	0.0096194	0.0091787	0.0097329	0.0037526
N	8655	T	0.00177666	0.485672	0.0003886	0.0012185	0.0015194	0.0017729	0.0004767	0.001085	0.0024465	0.0015235	0.001426	0.0008048	0.0010697	0.0013846	0.0014392	0.0021384	0.0040603	0.0013953
N	29666	T	0.00131063	0.485713	0.0006955	0.0001528	0.0003923	0.0002028	0.0004061	0.0004285	0.0007492	0.0006656	0.001458	0.0017923	0.0023098	0.0015217	0.001015	0.0012222	0.0016024	0.0014143
N	21110	T	0.00143953	0.486601	0.0004936	0.0008429	0.0010782	0.001446	0.0006056	0.0007626	0.001771	0.0002964	0.0006243	0.0008665	0.0012909	0.0029367	0.0022792	0.001082	0.0012198	0.0005745
S	29254	T	0.00237868	0.487802	0.0003227	0.0007151	0.0016429	0.0033364	0.0024571	0.003813	0.0025461	0.0031573	0.0042857	0.0033856	0.0037696	0.0029128	0.0013162	0.0015742	0.0028898	0.0017863
S	24382	T	0.00315447	0.487839	0.0002791	0.0003892	0.0011219	0.0007241	0.000674	0.0010379	0.0013025	0.0008719	0.0025464	0.0029049	0.002348	0.0023792	0.0034724	0.0048855	0.0053388	0.0023531
S	25276	T	0.00205286	0.488436	0.0001503	0.0006274	0.0005182	0.0003214	0.0017171	0.000488	0.0003875	0.0003313	0.0005386	0.0018449	0.0019443	0.0020754	0.0033685	0.0029429	0.0017642	0.0015262
S	8956	T	0.00108101	0.488677	0.0001717	0.0001729	0.0004315	0.0002008	0.0002355	0.0003049	0.0002766	0.0002789	0.0004405	0.0004239	0.0008748	0.0011839	0.0017983	0.0016332	0.001091	0.0007091
N	8802	T	0.00206962	0.488933	8.62e-05	0.0002607	0.0008675	0.0002824	0.0003059	0.0007101	0.00025	0.0022714	0.00184	0.0026888	0.0019134	0.0026744	0.0021637	0.0027356	0.0023746	0.0014541
N	1457	T	0.00142476	0.489301	0.0021681	0.0020541	0.002718	0.0013658	0.0011778	0.0023791	0.0009688	0.0009242	0.0010288	0.0013097	0.001868	0.0020918	0.0017697	0.0013959	0.0004666	0.0002155
S	2710	T	0.00124693	0.489887	0.0004524	0.0003041	0.0004778	0.0004441	0.0005731	0.0014039	0.0015254	0.0021125	0.0021222	0.0019208	0.0011435	0.0013564	0.0012173	0.0012329	0.0013205	0.0005487
S	19164	T	0.00367628	0.489975	8.58e-05	0.0004972	0.0018123	0.0012851	0.0002019	0.0007014	0.0008023	0.0018824	0.0026187	0.0031524	0.0027904	0.0031765	0.0042366	0.0066539	0.0046086	0.0022797
S	2695	T	0.00174601	0.490007	0.0001293	0.000239	0.0004778	0.0004847	0.000944	0.0008548	0.0008875	0.001903	0.002466	0.0025309	0.0024472	0.0023737	0.0019313	0.001798	0.0013379	0.000729
N	23996	T	0.00124015	0.490156	0.0001932	0.0002162	0.0003452	0.0006829	0.0002692	0.0004574	0.0011899	0.002005	0.0004284	0.0014752	0.001782	0.0015981	0.001239	0.0013838	0.0013139	0.0007181
S	29311	T	0.00276606	0.490159	0.0002577	0.0003462	0.0005184	0.0009645	0.0010095	0.0005489	0.0009963	0.0010988	0.0017997	0.0026377	0.0035132	0.0024325	0.0022717	0.0038827	0.0046179	0.0027596
N	2232	T	0.00126542	0.49057	0.0002575	0.000389	0.0025442	0.0004016	0.000471	0.0008539	0.0005809	0.0008714	0.0013214	0.0015486	0.0017712	0.0014846	0.0012765	0.0012746	0.0014634	0.0006731
S	18747	T	0.0030191	0.490913	0.000236	0.0004755	0.0030613	0.0033734	0.0054503	0.002622	0.0015491	0.0016905	0.0011027	0.0021846	0.0025022	0.0023962	0.0032345	0.0051889	0.0037182	0.0014719
S	10036	T	0.00148936	0.49093	0.0001288	0.0001513	0.0002156	0.0002812	0.0010773	0.0002443	0.0002493	0.0003494	0.0008084	0.0013472	0.0014196	0.0017487	0.0022265	0.0019049	0.0018101	0.000718
N	1722	T	0.00142027	0.49098	0.0003221	0.0006704	0.0003882	0.000643	0.0006057	0.0022873	0.0020198	0.0013602	0.0015064	0.0017982	0.00234	0.0021206	0.0014896	0.000986	0.0012158	0.0005746
N	22323	T	0.00117451	0.49099	0.0009024	0.0008225	0.0006044	0.0005631	0.0019634	0.0011383	0.000499	0.0004025	0.0017778	0.0022733	0.0017376	0.0013455	0.0011478	0.0008781	0.0010842	0.0004762
N	23997	T	0.00116402	0.491899	0.0002147	0.0007135	0.0007337	0.0010846	0.0012784	0.0005489	0.0011623	0.0010635	0.0018973	0.0023696	0.001654	0.0017157	0.000773	0.0009527	0.0010957	0.0004309
N	27625	T	0.0010055	0.492005	0.0002423	0.0001827	9.23e-05	0.0003791	0.0001709	0.0002153	0.0001683	0.0002144	0.0004224	0.0005885	0.0007989	0.0012173	0.0016361	0.0013638	0.0011358	0.0006213
S	2698	C	0.00216748	0.492248	4.31e-05	8.69e-05	0.0009122	0.0008887	0.0016861	0.0012515	0.000527	0.0013617	0.0023802	0.0027527	0.0027464	0.0036552	0.0031901	0.0015865	0.0013978	0.0015029
N	28290	T	0.00106474	0.492841	0.0001717	0.0002594	0.0008628	0.0014456	0.0002355	0.0003049	0.0007469	0.000889	0.000649	0.0009036	0.0014353	0.0013499	0.0019562	0.0010188	0.0004709	0.0003321
S	21658	T	0.00246821	0.493267	0.0002365	0.0006516	0.0012122	0.0006056	0.0003375	0.0005208	0.0009216	0.0009688	0.001468	0.0011665	0.0019686	0.0018409	0.0029423	0.0036374	0.0044237	0.0022379
S	25603	T	0.00155846	0.493651	0.0001503	0.0003243	0.0032778	0.0011245	0.0013793	0.0009453	0.0004428	0.000802	0.0008691	0.0013001	0.0014676	0.0015556	0.0017368	0.0019441	0.0019345	0.0018139
N	25489	T	0.0030156	0.493984	0.0001932	0.0001297	0.0005175	0.0013656	0.0003365	0.0013116	0.0013834	0.0015685	0.0014559	0.0014196	0.0018942	0.0025658	0.0036917	0.0052832	0.0042321	0.0028544
N	29440	T	0.00185484	0.495289	0.0001083	0.0003913	0.0003482	0.0002015	0.0004055	0.0007023	0.00036	0.0006813	0.0006958	0.0013812	0.0014436	0.0027858	0.0026459	0.0022967	0.0022788	0.0012864
S	5654	T	0.0013021	0.495395	0.0003654	0.0004328	0.0010373	0.0015267	0.00101	0.0013115	0.0004709	0.0006811	0.0016061	0.0014942	0.0025408	0.0022708	0.0013687	0.0009708	0.0006507	0.0005296
S	5284	T	0.00438099	0.49634	0.0006444	0.0006924	0.0007347	0.0008847	0.0006399	0.0008556	0.0016081	0.0018511	0.0031212	0.002558	0.0027531	0.004194	0.0054931	0.0070168	0.0068362	0.0026769
S	11962	T	0.00111939	0.496385	0.000236	0.0011454	0.0004312	0.0002409	0.0004037	0.00061	0.0006086	0.0010457	0.0019332	0.0017513	0.0014669	0.0017337	0.0009788	0.0009281	0.0010954	0.0004398
S	14118	T	0.00129114	0.496502	0.0001931	0.0005835	0.0002156	0.0003212	0.0004037	0.0003049	0.000166	0.0004705	0.0009787	0.0016685	0.0020271	0.0012498	0.0013768	0.0017296	0.0015146	0.0004667
S	26645	T	0.00374723	0.496655	0.0003006	0.0005836	0.0012074	0.0058233	0.0022206	0.0012501	0.0024072	0.0068505	0.0039589	0.0037163	0.0034474	0.004584	0.0045841	0.0042195	0.0034265	0.0020472
N	4320	T	0.00153991	0.497634	0.0013521	0.0011241	0.0024579	0.003494	0.0009084	0.0005793	0.0008299	0.0006805	0.0008946	0.0012166	0.0014724	0.0015321	0.0014683	0.0015098	0.0021352	0.002262
N	29085	T	0.00144193	0.497694	0.0002151	0.0001949	0.0005187	0.0006827	0.001447	0.0009452	0.00083	0.0010982	0.0008078	0.0014385	0.0006084	0.0007667	0.0013494	0.0029539	0.0022043	0.0006912
S	8299	T	0.0011929	0.497905	0.0001288	0.0001729	0.0003882	0.0002811	0.0004373	0.0012499	0.0005256	0.0003661	0.0011257	0.0018433	0.0018456	0.0016678	0.0013856	0.0010818	0.001061	0.0006911
S	16575	T	0.00241085	0.498606	0.0005152	0.0004332	0.0012079	0.0010047	0.002188	0.0014638	0.0013836	0.000558	0.0012982	0.0036669	0.0046037	0.0032252	0.0027059	0.0019646	0.0023543	0.0011225
N	4752	T	0.00110363	0.499046	6.44e-05	0.0003244	0.0006471	0.0002008	0.0003701	0.0005489	0.0009131	0.0005056	0.0008696	0.0009223	0.0010033	0.0011516	0.0014094	0.0010223	0.0012545	0.0023076
N	21789	T	0.00202036	0.500225	0.000494	0.0004109	0.0004751	0.0008044	0.0016508	0.0015577	0.0012733	0.0005581	0.0005149	0.0009075	0.0011526	0.0012043	0.002382	0.0032314	0.0036115	0.0024818
N	27382	C	0.00277334	0.500947	0.0002147	0.0001298	0.0008201	0.0002815	0.0005048	0.0006405	0.0004709	0.001675	0.0022809	0.0018083	0.0018509	0.00296	0.0037373	0.0041573	0.0039772	0.0013776
N	25546	T	0.00146885	0.501054	0.0001288	0.0001729	0.0007332	0.0008433	0.0007402	0.0006403	0.001328	0.0016907	0.0011747	0.0008019	0.001179	0.0028101	0.002512	0.0012989	0.0008858	0.0005745
N	25690	T	0.00518735	0.501099	0.000802	0.0006082	0.0009505	0.0025354	0.0014162	0.0010085	0.000888	0.0029828	0.0027474	0.0020736	0.0028524	0.0056182	0.0072172	0.0069234	0.0073483	0.0071475
S	20719	T	0.00165806	0.501132	0.0001505	0.000479	0.0009089	0.0013311	0.0006399	0.0006727	0.0003331	0.0002967	0.0005144	0.0008587	0.0011375	0.0011827	0.0018756	0.0029453	0.002813	0.0011764
N	6636	T	0.00429954	0.501381	0.0003865	0.0010385	0.0008629	0.0011653	0.0007067	0.0009459	0.0005812	0.0013077	0.0024971	0.0053761	0.0061055	0.0047532	0.0053783	0.0055406	0.004636	0.002083
S	10747	T	0.00191398	0.502471	0.000129	0.0003038	0.0019894	0.0009121	0.0006128	0.0015242	0.001597	0.0027228	0.0024518	0.0033782	0.0031318	0.0018314	0.0014794	0.002212	0.0016912	0.0008446
N	17058	T	0.00130074	0.502935	4.29e-05	8.65e-05	0.000647	0.0006826	0.0004037	0.0003658	0.0014937	0.0021087	0.0019579	0.0012811	0.0019418	0.0014098	0.0011885	0.0013953	0.0012708	0.0010141
S	4300	T	0.00183834	0.503794	0.0003004	0.0007349	0.0015956	0.0035739	0.0007739	0.0008233	0.0010789	0.0023033	0.003273	0.0028115	0.0019312	0.0014427	0.0016009	0.0017961	0.0021952	0.0018939
S	3619	T	0.00200897	0.503923	0.0003224	0.0006286	0.0003455	0.0008036	0.0009423	0.0005185	0.0014113	0.0014126	0.001188	0.0011626	0.0013504	0.0011051	0.0018541	0.0032065	0.0040531	0.0020806
S	26927	G	0.00142442	0.503967	0.0001503	0.0002378	0.0011642	0.0024095	0.0005719	0.0009148	0.0013279	0.0006623	0.0010045	0.0015578	0.0015847	0.0011984	0.0009851	0.0017089	0.0028587	0.0009065
S	7834	T	0.00298953	0.503976	0.0021474	0.0008666	0.003119	0.0024933	0.0012125	0.001007	0.0020883	0.0025714	0.005384	0.0058039	0.0050609	0.0035972	0.0026316	0.0022688	0.0022028	0.0016548
N	16733	T	0.00137375	0.504216	0.0004938	0.0003682	0.0004745	0.0008438	0.0002692	0.002318	0.0004981	0.0005754	0.0003673	0.0005995	0.0008541	0.0013349	0.0015858	0.002332	0.0018392	0.0011494
N	25792	T	0.00101704	0.504496	0.0001299	0.0001302	0.0005185	0	0.0001349	0.0002748	0.0004993	0.0005086	0.000493	0.0005278	0.0007382	0.0010879	0.0012704	0.0012582	0.0016023	0.0014385
N	9611	T	0.00196814	0.504611	0.0001503	0.0003677	0.0001296	0.0002812	0.0004712	0.0008849	0.0008035	0.0014293	0.0015301	0.0013368	0.0011636	0.0012785	0.0021826	0.0035845	0.0030388	0.001419
S	21727	T	0.00204307	0.504736	0.0002146	6.49e-05	0.0003022	0.0007635	0.0007408	0.0022609	0.0016609	0.0012729	0.0027937	0.0034735	0.0031288	0.0020434	0.0020955	0.0019186	0.0020421	0.0014604
N	6525	T	0.00189417	0.505243	0.0001504	0.0006273	0.0011648	0.0005624	0.0004376	0.0013428	0.0033779	0.0022321	0.0026318	0.0016504	0.0027372	0.0023777	0.0020346	0.0020282	0.0016433	0.0005475
N	17410	T	0.00157006	0.50649	0.003219	0.00134	0.0009486	0.0034141	0.0023214	0.0018291	0.000664	0.0007668	0.0011378	0.0017144	0.0016909	0.0012262	0.0018278	0.0014645	0.0017543	0.0008976
S	13665	T	0.0043354	0.506832	0.0002146	0.0011024	0.0032769	0.0079544	0.006291	0.004939	0.0035131	0.0009413	0.0012727	0.0027103	0.0029129	0.0048216	0.0057881	0.0048405	0.0054475	0.0051624
N	18086	T	0.00290973	0.506992	0.0009037	0.0009954	0.0010353	0.0019284	0.0016485	0.001189	0.0008578	0.0016755	0.0021046	0.0017976	0.0016218	0.0023165	0.0023822	0.0044545	0.0045189	0.005897
S	8344	T	0.00103549	0.507006	4.3e-05	0.0009092	0	0.0001206	0.0001346	0.0003356	0.0003322	0.0007502	0.0014954	0.0011994	0.0014627	0.0013491	0.0010736	0.0010973	0.0010144	0.0006734
N	20104	T	0.00117883	0.507204	0.0001939	0.0001301	0.0002605	0.0002869	0.0001696	0.0007345	0.0018909	0.0013844	0.0010269	0.0011407	0.0018159	0.0013655	0.0009716	0.0010944	0.0015294	0.0013416
S	23683	T	0.0019063	0.507445	0.0001931	0.0003026	0.0006901	0.0008434	0.0016487	0.0007932	0.0007748	0.0013771	0.002252	0.0034483	0.0031744	0.0025143	0.0021056	0.0016009	0.0014208	0.0010865
N	4683	T	0.00159656	0.507578	0.0004512	0.0004761	0.0004745	0.0003616	0.0007403	0.000825	0.0009704	0.0003836	0.0010168	0.0015127	0.00249	0.0027085	0.0024712	0.0014782	0.0009202	0.0003146
N	884	T	0.00258931	0.507963	0.003476	0.0014481	0.0022855	0.0003213	0.000471	0.0011281	0.0006362	0.0011329	0.0010897	0.0011153	0.0014726	0.0041445	0.0047404	0.00212	0.0028611	0.0013653
N	23625	T	0.00363279	0.508551	0.000279	0.0003243	0.0011645	0.0032131	0.0047441	0.0037529	0.0058104	0.0049165	0.0051281	0.0026921	0.0025185	0.0025049	0.0023686	0.0054098	0.00595	0.0028638
S	23191	T	0.00381288	0.50923	0.0011586	0.0009725	0.0026303	0.0091157	0.0049505	0.0025925	0.0032644	0.0046534	0.0030956	0.0041199	0.0044221	0.0039474	0.0040576	0.0049	0.0031108	0.0014001
S	6196	T	0.00310954	0.510114	0.0001932	0.0006268	0.0004747	0.001207	0.0008421	0.0005185	0.0004981	0.0006105	0.0012132	0.0024829	0.0035524	0.0041106	0.0050322	0.0037783	0.0032119	0.0011224
N	26062	T	0.00446316	0.510305	0.0001936	0.002604	0.0011674	0.0009652	0.0006395	0.001373	0.0017435	0.0048155	0.0054146	0.0053183	0.0065534	0.0064555	0.0065995	0.0036285	0.0026811	0.0019852
S	6982	T	0.00104116	0.510773	0.0012949	0.0001955	0.0001301	0.0001209	6.77e-05	0.0004592	0.0003056	0.0002106	0.0007674	0.001557	0.0013454	0.001236	0.0012222	0.0011147	0.0011754	0.0005401
N	7764	T	0.00310947	0.511509	0.0002362	0.0008886	0.0007798	0.0008449	0.0007411	0.0002441	0.0004177	0.000845	0.002285	0.002049	0.0020347	0.0033756	0.0051188	0.002991	0.0047486	0.0034448
S	9857	T	0.0027206	0.511989	0.0006868	0.0005404	0.000906	0.0010846	0.0012124	0.0010411	0.0009694	0.000769	0.0010417	0.0021332	0.0021088	0.0016932	0.0023421	0.0043446	0.0051827	0.0036267
N	8327	T	0.00104992	0.512469	0.0001503	0.0004541	0.0010784	0.0007634	0.0002691	0.0002745	0.0003045	0.0001919	0.0012738	0.0019095	0.0011473	0.0010058	0.001507	0.0008048	0.0013609	0.0004578
N	12809	T	0.00586237	0.513292	0.0012446	0.001167	0.0023714	0.0007228	0.0002018	0.001433	0.0011345	0.0009935	0.0015062	0.0057524	0.0074853	0.0066112	0.0085269	0.0076903	0.0067139	0.0022713
S	6310	T	0.00187495	0.513943	0.0007944	0.000476	0.0009559	0.0006428	0.0013125	0.0011586	0.0017176	0.0041317	0.0025828	0.0024617	0.0013874	0.0013302	0.0014777	0.0025206	0.0026416	0.0010702
N	21786	T	0.00203559	0.514097	4.3e-05	0.0002812	0.0012953	0.0006837	0.0019206	0.0009164	0.0009134	0.0008023	0.0015815	0.0007964	0.0015032	0.0013813	0.0019421	0.0030678	0.0036374	0.0032391
N	10340	T	0.00111503	0.514596	4.31e-05	0.000174	0.0001742	0.0006053	0.0003709	0.0004582	0.0005816	0.0004361	0.0003918	0.0005629	0.0006886	0.0007284	0.0016599	0.0020343	0.0015707	0.0003411
S	9967	T	0.00174134	0.514895	0.000558	0.0012103	0.0020704	0.0038166	0.0032664	0.0013744	0.0008034	0.0013632	0.0016545	0.001154	0.0015319	0.0018428	0.001743	0.0025351	0.0017504	0.0005296
N	27575	T	0.00134614	0.517156	8.82e-05	2.28e-05	9.2e-05	0.0006734	0.0004778	0.0002153	0.0003093	0.0002857	0.000294	0.000817	0.0013709	0.0013369	0.0016655	0.0019677	0.0019866	0.0013486
S	18828	T	0.0019374	0.517557	0.000236	0.0004538	0.0007762	0.0004818	0.0004037	0.0004268	0.0004149	0.0007146	0.0013967	0.0016314	0.002006	0.0018277	0.0017985	0.0022178	0.0034272	0.0030606
S	27143	T	0.00215193	0.517688	0.0002361	0.000281	0.0006468	0.0012047	0.0004037	0.0005487	0.0019088	0.0024577	0.0028908	0.0036232	0.0033769	0.0024342	0.0017841	0.0019287	0.0026187	0.0013463
S	26822	T	0.00121808	0.518008	0.0001502	0.0001513	0.0002157	0.001727	0.0005047	0.0008841	0.0011065	0.0017777	0.0012251	0.0013459	0.0015904	0.0013959	0.0008788	0.0009798	0.0014814	0.002334
N	2334	T	0.00302855	0.518021	0.000129	0.0010384	0.0003023	0.0008037	0.0011783	0.0007016	0.0009685	0.0010287	0.0010899	0.0019551	0.0026265	0.0024081	0.0037062	0.0038413	0.0059788	0.0026678
N	27383	T	0.00265286	0.518226	0.0002147	0.0001297	0.0007337	0.0002412	0.0002019	0.0004575	0.0003601	0.0016227	0.0019376	0.0016793	0.0017711	0.0029182	0.0036338	0.0040181	0.0038098	0.0012155
N	13458	T	0.00224211	0.518594	0.0005619	0.0013889	0.0043191	0.0007243	0.0008425	0.0007027	0.0008868	0.0012914	0.0034131	0.0025677	0.0022395	0.0030092	0.0030962	0.0024744	0.0013241	0.0009544
N	3587	T	0.00144064	0.518973	0.000172	0.0003469	8.64e-05	0.0005223	0.0004713	0.000305	0.0002214	0.0004709	0.0013843	0.0009512	0.0011903	0.0013308	0.0013426	0.0020792	0.0027245	0.0012934
S	1060	T	0.00163391	0.519631	6.44e-05	0.000173	0.0009057	0.0024501	0.0012112	0.0014336	0.0004426	0.0011155	0.0012853	0.0018988	0.0026461	0.0029508	0.0017869	0.001567	0.0009544	0.0006285
N	13517	T	0.00271632	0.519921	0.0007352	0.0005859	0.0003886	0.0009252	0.0005392	0.0007639	0.0008864	0.0024976	0.0028259	0.0043408	0.0042476	0.0040396	0.0027277	0.0023266	0.0028737	0.001197
S	12068	T	0.00131897	0.520378	0.0003004	0.0003241	0.0006468	0.0002811	0.00037	0.0006707	0.0017705	0.0017954	0.0020438	0.0024149	0.001659	0.0015128	0.0011999	0.0009733	0.0015445	0.0009603
S	14322	T	0.00103759	0.520401	0.000322	0.0001947	0.0005612	0.0011645	0.0011105	0.0011289	0.0003046	0.0006976	0.0012853	0.001982	0.0012765	0.001942	0.0009024	0.0007327	0.0009723	0.0003501
N	23868	T	0.00663714	0.520755	0.0004293	0.0009515	0.0021147	0.0028116	0.0018844	0.0024709	0.0060388	0.0020052	0.0027661	0.0029872	0.0063494	0.0063741	0.0110566	0.0119173	0.0047042	0.0007272
N	27506	T	0.00109225	0.521689	0.0001932	0.0003027	0.0009926	0.0002813	0.0002693	0.0002446	0.0003323	0.0006454	0.0006496	0.0007755	0.0008292	0.0006739	0.0010966	0.0013907	0.0021462	0.0017117
N	20995	T	0.00100004	0.5217	0.0001931	0.0005403	0.0002156	0.0007236	0.0004712	0.0001222	0.0006095	0.0006109	0.0007226	0.0012266	0.0013338	0.0021147	0.0013183	0.0007506	0.0006164	0.00035
S	7843	T	0.00116337	0.522243	0.0002147	0.0002383	0.0005631	0.0004826	0.0005052	0.0004883	0.0001949	0.0002112	0.0006174	0.0015573	0.0016528	0.0020252	0.0015151	0.0013081	0.0007414	0.0003327
S	10969	T	0.00204944	0.52237	8.6e-05	0.0003683	0.0004329	0.0006929	0.0002713	0.0003697	0.0005306	0.0007188	0.0007542	0.001708	0.0023154	0.0025773	0.0038001	0.0022453	0.0018601	0.0006549
N	2094	T	0.00124024	0.523666	0.0002146	0.000519	0.0029432	0.0010043	0.0009087	0.0012203	0.0006641	0.0005578	0.0009061	0.0009865	0.0012644	0.0013537	0.0013243	0.0009616	0.001845	0.0018417
N	27688	T	0.0011994	0.523883	0.0003081	0.0005228	0.000322	8.41e-05	3.42e-05	0.0002767	0.0001401	0.0008369	0.0020026	0.0009923	0.0007683	0.0017597	0.0014991	0.0013926	0.0013714	0.00081
S	27213	T	0.00843574	0.524231	0.0005796	0.0007351	0.0020276	0.0007631	0.0012787	0.0015551	0.0013559	0.0028246	0.0038007	0.0043994	0.0056798	0.0082298	0.0134322	0.0142425	0.0090994	0.0055587
N	25218	T	0.00224088	0.524521	0.0002361	0.0010814	0.0005612	0.000241	0.0003703	0.0004879	0.0007473	0.001848	0.0015546	0.0011803	0.001201	0.0015981	0.0020142	0.0045766	0.0033269	0.0020292
N	5628	T	0.00104269	0.524594	4.29e-05	0.0002163	0.0001296	0.0001205	0.0002356	9.15e-05	0.0005259	0.0004014	0.0009435	0.0006915	0.0018199	0.000959	0.0009762	0.0014229	0.0012199	0.0011578
S	17745	T	0.00226815	0.525927	4.3e-05	0.0001951	0.0004318	0.0004827	0.000707	0.0011598	0.0014958	0.0004013	0.0007228	0.00238	0.0025898	0.0020938	0.0017785	0.004003	0.0035284	0.001285
S	3787	T	0.00267045	0.526119	0.0011606	0.0012777	0.000691	0.0009642	0.0003365	0.0004878	0.000415	0.0027029	0.0029176	0.0012465	0.0011473	0.0017354	0.0026509	0.0048122	0.0047305	0.0016212
N	6543	T	0.00114009	0.52659	0.0001719	0.0001515	0.0003452	0.0002411	0.0009759	0.0020145	0.0006646	0.0009245	0.0008448	0.001651	0.0014998	0.00189	0.0008761	0.0011639	0.0012888	0.0004758
S	24023	T	0.00274013	0.526633	0.0002576	0.0006486	0.0009061	0.0008436	0.000774	0.0013115	0.0008025	0.0009415	0.0011138	0.0015581	0.0021555	0.0024766	0.002654	0.0036838	0.0050115	0.0044701
S	25572	T	0.00182207	0.52711	0.001395	0.0010593	0.0036658	0.0004017	0.0003028	0.0003354	0.0004151	0.0005405	0.0022279	0.0019916	0.0022893	0.0025376	0.0018929	0.001968	0.0015534	0.0015082
S	26211	T	0.00147629	0.527533	0.0002793	0.0006068	0.0010371	0.0002812	0.0005719	0.0006402	0.0008578	0.0008892	0.0011661	0.0016156	0.0017571	0.0014391	0.0012682	0.0014925	0.0017037	0.003485
N	29474	T	0.00507356	0.527773	0.0003899	0.0021312	0.0033509	0.0031838	0.0022625	0.0031759	0.0029644	0.0033554	0.0056424	0.0078436	0.0092218	0.0081342	0.0064359	0.0045929	0.001528	0.0007468
S	29077	T	0.00304525	0.52798	0.0009895	0.000888	0.0021178	0.0008434	0.0005722	0.0010367	0.0030436	0.0038875	0.0035373	0.002204	0.0030369	0.0063784	0.0044137	0.0022878	0.0019134	0.0008797
N	8078	T	0.00119832	0.52833	0.0009656	0.0010807	0.0013367	0.0027708	0.0018503	0.0005488	0.000249	0.0002615	0.000624	0.0009585	0.0007415	0.0011231	0.0014447	0.001317	0.001588	0.0014184
N	13712	G	0.00137068	0.528766	0.0002361	0.000281	0.0003881	0.0004419	0.0010093	0.0007013	0.0006363	0.0012027	0.0024232	0.0027009	0.0014512	0.0011279	0.001082	0.0015733	0.0017845	0.0009964
N	28005	T	0.00157266	0.528906	0.0003006	0.0002164	8.65e-05	0.0011287	0.0009441	0.0002144	0.0002778	0.0004729	0.0008131	0.0014561	0.0012558	0.0015216	0.0015125	0.0020177	0.0026037	0.0026392
S	6040	T	0.00687405	0.52951	0.0053717	0.0046367	0.0029829	0.0011672	0.0008098	0.0010085	0.0012203	0.0022005	0.0031027	0.0082105	0.0097424	0.0134382	0.0084594	0.0045404	0.0056157	0.0069864
S	5869	T	0.00398179	0.529732	0.0006447	0.0009305	0.0012101	0.0008035	0.000674	0.0015573	0.0025204	0.006479	0.0048785	0.0045382	0.0062933	0.0056224	0.0045274	0.0038071	0.0030009	0.0014184
S	24418	T	0.00108749	0.530312	0.0001717	0.0002378	8.62e-05	0.0002008	0.0001682	0.0004878	0.0002767	0.000366	0.0004039	0.0005899	0.0017765	0.001781	0.0014271	0.0011634	0.000997	0.0007181
N	27643	T	0.00219745	0.530863	0.000176	0.0004092	0.000368	0.000547	0.0008194	0.000338	0.0003643	0.0004995	0.0007671	0.0006543	0.0014774	0.0024842	0.0030598	0.002978	0.0033019	0.0027817
N	7749	T	0.00136757	0.531215	2.15e-05	0.0003251	0.0003465	0.0003218	0.0002358	0.0001831	0.0003341	0.0009858	0.001692	0.0020212	0.0010256	0.0012984	0.0011224	0.0018821	0.0022199	0.0012502
S	9565	T	0.0050468	0.53274	0.0002361	0.0006055	0.0014253	0.0015687	0.0005724	0.0007016	0.0010251	0.0008369	0.0016404	0.0021207	0.0038977	0.0053502	0.0074892	0.0076426	0.0075248	0.0027123
S	22432	T	0.00226743	0.533018	0.0002303	0.0003214	0.0005912	0.0004364	0.0003936	0.0008164	0.0016923	0.0011758	0.0009845	0.002146	0.0038697	0.0038891	0.0026286	0.0024302	0.0019511	0.0006218
N	13694	T	0.00105124	0.534327	6.44e-05	0.0006486	0.0012074	0.0006429	0.0006392	0.0001829	0.0006086	0.0003486	0.0006242	0.0010877	0.0016005	0.002063	0.0016481	0.0006781	0.0005221	0.000386
S	10543	T	0.00115403	0.534356	4.29e-05	6.48e-05	0.0003449	0.0001606	0.0002019	0.000305	0.0005257	0.000645	0.0010157	0.0012814	0.0012436	0.0019933	0.0017459	0.0012062	0.000912	0.0002065
N	9996	T	0.00143	0.534491	0.0003219	0.0007132	0.0008195	0.0008837	0.0008415	0.0035734	0.001025	0.0009432	0.0016414	0.0012643	0.0020067	0.0014008	0.0011383	0.0013986	0.0015363	0.0021991
S	4927	T	0.00117702	0.534597	6.44e-05	0.0003459	0.0004314	0.0004821	0.0004375	0.0015558	0.0009684	0.0012551	0.0016531	0.0019915	0.0022783	0.0011984	0.0010084	0.0011456	0.0009289	0.0005027
S	10228	T	0.00163366	0.534677	0.0002801	0.0001959	0.0002616	0.0004848	0.0008092	0.0008254	0.00097	0.0031408	0.0018981	0.0021875	0.0024024	0.0022326	0.0017102	0.0014768	0.0012669	0.0010592
N	25455	T	0.0013116	0.534737	0.0001502	0.0005188	0.0006899	0.0012047	0.0021193	0.0029275	0.0016325	0.0011157	0.0019822	0.0015765	0.0019803	0.0013367	0.0012313	0.0010827	0.0013311	0.0005476
S	1288	T	0.00274392	0.535153	0.0002146	0.0006916	0.0008626	0.0018476	0.0026914	0.0031107	0.0047583	0.0052122	0.0050314	0.0034754	0.0029985	0.0026362	0.0025033	0.0029654	0.002225	0.0017771
N	25487	T	0.00103182	0.535435	0.0001288	0.0004323	0.0008194	0.0004418	0.000471	0.0012205	0.0011344	0.0005751	0.0019208	0.0019819	0.0015901	0.0012453	0.0009701	0.0008861	0.0007788	0.000359
S	3874	T	0.0016131	0.535457	0.0001075	0.001126	0.0031527	0.0006032	0.0005052	0.0004271	0.0004982	0.0005941	0.0009572	0.0011533	0.0021149	0.0025962	0.0020862	0.001551	0.0015425	0.000979
S	6896	T	0.00210105	0.535582	0.0002165	0.000174	0.0003475	0.0016923	0.0012862	0.0018056	0.0021957	0.0027911	0.0028731	0.0037896	0.0039107	0.0022622	0.0018574	0.0018967	0.0015077	0.0010981
S	2143	T	0.00119914	0.536895	0.0005795	0.0004973	0.0020291	0.002732	0.0016825	0.0008239	0.0004151	0.0009588	0.0015793	0.0007007	0.0009283	0.0013863	0.0012387	0.0015011	0.0014211	0.0004132
S	29272	T	0.00634244	0.537102	0.0004087	0.0007583	0.0018155	0.0012861	0.0009086	0.001708	0.0008026	0.0020057	0.0032688	0.0059496	0.0073683	0.0049547	0.0057004	0.010083	0.0112935	0.0040394
S	13426	T	0.00119269	0.537227	8.66e-05	0.0001953	0.0001727	0.0008053	0.0002696	0.0005807	0.0022714	0.0011693	0.0011661	0.0008405	0.0013102	0.0009611	0.0010769	0.0018245	0.0017204	0.0004323
S	19185	T	0.00142731	0.537586	0.0004292	0.0008431	0.0032794	0.0014877	0.0016484	0.002348	0.0023514	0.0029628	0.0022514	0.0018251	0.0016114	0.0011794	0.0010761	0.0012325	0.0013221	0.0013103
S	10834	T	0.00119186	0.537659	0.0001291	0.0001736	0.0002598	0.001578	0.0006825	0.0004054	0.0002525	0.0010198	0.0019606	0.000998	0.0005987	0.000802	0.0011087	0.0018641	0.0020098	0.0008152
N	27493	T	0.00188492	0.537694	8.58e-05	0.0003243	0.0004314	0.0004421	0.0003365	0.0002135	0.0002215	0.0008896	0.0007476	0.0006554	0.0010959	0.0022043	0.0025793	0.0026855	0.003196	0.0013776
N	6606	T	0.00184446	0.538821	0.0001718	0.000649	0.0008628	0.0021695	0.0005047	0.0005797	0.0003044	0.0006452	0.0008079	0.0014386	0.0029567	0.0034841	0.0024783	0.0015294	0.0015754	0.0007451
N	17122	T	0.00303597	0.538854	0.0001717	0.0005619	0.000345	0.0014455	0.0026241	0.0026826	0.0039554	0.0036248	0.0036342	0.0060461	0.005126	0.0026356	0.0018749	0.0027359	0.0037051	0.0026925
S	28606	T	0.0020309	0.539229	0.0006655	0.0003676	0.0003881	0.0004418	0.0008749	0.0007013	0.002075	0.0020935	0.003379	0.0033464	0.0025824	0.0027543	0.0025065	0.0019956	0.0012114	0.0004398
S	20055	G	0.00115297	0.540214	8.61e-05	0.0004767	0.0003034	0.0027865	0.0015261	0.0013755	0.0015003	0.0008405	0.0008652	0.0011119	0.0010012	0.0014266	0.0012706	0.0013366	0.0011466	0.0006748
S	19263	T	0.00242782	0.54054	0.0004935	0.0004322	0.0004312	8.03e-05	0.0009084	0.0006097	0.0006085	0.0003834	0.0008809	0.0010783	0.0023524	0.0037444	0.0036469	0.0021244	0.0039532	0.0016428
N	28028	T	0.00112529	0.540926	8.59e-05	0.0003462	0.0002164	0.0002823	6.74e-05	0.000276	0.000139	0.0001226	0.0001606	0.0004368	0.000843	0.0011775	0.0018095	0.0016584	0.0015639	0.0007901
N	23593	C	0.00417749	0.542069	4.29e-05	0.0002163	0.0001726	0.0005221	0.000471	0.0006406	0.0008026	0.0016391	0.0025347	0.0020386	0.004061	0.0052972	0.0071685	0.0058201	0.0038344	0.001697
N	1263	T	0.00135638	0.542274	0.0001073	0.0001729	0.0005606	0.0001606	0.0002692	0.0005794	0.0001936	0.0001917	0.0005632	0.0008665	0.0009016	0.0013767	0.0028481	0.0018351	0.0009841	0.0008975
N	28833	T	0.00637369	0.542364	0.0002147	0.0007356	8.63e-05	0.0017334	0.0069079	0.0063805	0.0064841	0.0041179	0.003286	0.0030542	0.0047904	0.0056484	0.0103959	0.0115062	0.0046174	0.0003144
S	29149	T	0.00205964	0.542406	4.3e-05	0.0001949	8.65e-05	0.0009237	0.0008748	0.0007623	0.0022691	0.0034693	0.0021907	0.0020376	0.0032237	0.00199	0.0013344	0.002134	0.0032535	0.0018225
S	22450	T	0.00221312	0.54287	0.0018797	0.0006225	0.0018686	0.0033259	0.0049183	0.0042996	0.0014045	0.0008853	0.0015149	0.0023319	0.0033373	0.0021421	0.0026715	0.0020387	0.0018523	0.0010074
N	21077	T	0.00419395	0.543223	0.0003219	0.0004972	0.0003019	0.0002412	0.0006733	0.0009184	0.0009699	0.0018686	0.0014451	0.0019923	0.0025235	0.0036984	0.0066328	0.0068521	0.0059802	0.0020108
S	15810	T	0.00153128	0.543694	0.0001931	0.0004972	0.0003018	0.0003212	0.0002355	0.0003963	0.0004149	0.0005752	0.0010032	0.0023137	0.0022415	0.0022648	0.0015037	0.0011872	0.0017798	0.0021987
S	18756	T	0.00111847	0.543705	0.0004721	0.0002377	0.0002156	0.0019283	0.0005046	0.0011281	0.0008852	0.0007494	0.0016664	0.0023135	0.0017233	0.0014143	0.0008846	0.0008769	0.0009242	0.0008796
N	28280	T	0.00147838	0.543733	6.44e-05	2.16e-05	4.31e-05	0.0004819	0.0005721	0.0005205	0.0015214	0.0009588	0.0017396	0.0013943	0.0020098	0.0024229	0.0020658	0.0017248	0.000719	0.0002787
S	2485	T	0.00251788	0.543868	0.000215	0.0003029	0.0004318	0.0005626	0.0009426	0.0003966	0.0005535	0.0011508	0.0015672	0.003108	0.003438	0.0047972	0.0031661	0.0023111	0.0018715	0.0018771
N	28690	T	0.00147894	0.543874	0.001202	0.0004755	0.00069	0.0028109	0.0010094	0.0009451	0.0011346	0.0009941	0.0017509	0.0028577	0.0026568	0.001654	0.0007931	0.0009404	0.0013737	0.0025761
S	21057	T	0.00153311	0.544221	0.0001288	0.0003891	0.0009058	0.00181	0.0017169	0.0008861	0.000887	0.0014668	0.0024624	0.0030997	0.0029401	0.0016732	0.0010883	0.001019	0.0015153	0.001131
S	4255	A	0.00837447	0.544239	0.0001502	0.0002162	0.0003882	0.0003214	0.0006731	0.0009756	0.0024352	0.0054797	0.0048552	0.0038547	0.0083888	0.0116976	0.0133359	0.0103246	0.0097342	0.0031618
N	28904	T	0.00110249	0.545167	0.0001074	0.0003679	0.0001726	0.000524	0.0003031	0.0004282	0.000388	0.0002966	0.0005397	0.0018918	0.0020938	0.0012324	0.0013075	0.0009355	0.001084	0.0008443
N	25624	T	0.00306355	0.545307	0.0002361	0.0005188	0.0012504	0.0011645	0.001043	0.0028964	0.0042342	0.0053189	0.0036474	0.0046097	0.0054913	0.0036184	0.0027183	0.0026008	0.0025762	0.0015265
N	872	A	0.00182259	0.545693	6.44e-05	4.32e-05	0.0001725	0.0003614	0.0012111	0.0012194	0.0026004	0.0014119	0.0012734	0.0011061	0.0017767	0.0036419	0.0027364	0.001299	0.0013911	0.0016519
S	11455	T	0.0037117	0.547003	0.0003649	0.0003242	0.0007331	0.0008432	0.0008075	0.0009152	0.0020196	0.0023181	0.0029612	0.0031252	0.0034649	0.003473	0.0035191	0.0038935	0.0063975	0.0070481
S	9073	T	0.00166904	0.547403	0.0001287	0.0001297	0.0003882	0.0003212	0.0006057	0.000244	0.000332	0.0005927	0.001224	0.0028207	0.0018936	0.0022976	0.0022879	0.0020193	0.0013781	0.0005206
N	14407	T	0.00347671	0.547662	0.0009657	0.0008213	0.0010782	0.0002409	0.0006393	0.0003965	0.0006367	0.0004011	0.0011383	0.0012814	0.0025239	0.0038583	0.0067432	0.0052086	0.0030949	0.0014451
S	9803	T	0.00224304	0.548545	0.0003005	0.0003027	0.0002589	0.0006025	0.000505	0.0012524	0.0018815	0.0016733	0.0029381	0.0031264	0.0041484	0.0035362	0.0022888	0.0019593	0.0015063	0.0010148
S	6968	T	0.00570261	0.54903	0.0002376	0.0008259	0.0003468	0.0001209	0.001489	0.0003673	0.0006945	0.0006848	0.0019544	0.0039211	0.0049166	0.0071078	0.0080034	0.0076563	0.0084913	0.0037092
N	11345	T	0.00135062	0.549618	6.44e-05	8.64e-05	0.0009485	0.0003614	0.0006391	0.0003048	0.0006085	0.0003834	0.0002691	0.0009217	0.002461	0.0016075	0.0018684	0.0020636	0.0007151	0.000449
N	3117	T	0.00116978	0.550015	0.0002791	0.0001297	0.0004313	0.0007637	0.0002358	0.0003054	0.0020751	0.0022314	0.0015791	0.001217	0.0012166	0.0011705	0.001044	0.0014682	0.0012671	0.000745
N	20578	T	0.00233385	0.550831	0.0042852	0.0036843	0.0011271	0.001091	0.0012828	0.0007041	0.000556	0.0003842	0.0006009	0.0017741	0.0010054	0.001525	0.0033554	0.0033534	0.0032137	0.0014371
N	28677	T	0.00442488	0.552249	0.0001717	0.0001729	0.0010781	0.0008434	0.0017836	0.0016464	0.0017432	0.0028091	0.0047394	0.0064537	0.0065313	0.0046479	0.0034118	0.0043742	0.008205	0.0018222
N	29249	T	0.0022953	0.55263	6.45e-05	0.0001733	0.0006485	0.0003617	0.0005384	0.0002135	0.0003044	0.0009591	0.0009918	0.0013745	0.0008489	0.0020842	0.0040482	0.0037149	0.0029707	0.0010053
N	25714	T	0.0021956	0.552804	0.0010837	0.0016292	0.0031538	0.0020531	0.0041147	0.0027503	0.0009996	0.0020527	0.0025136	0.0042583	0.0050457	0.0024118	0.0013384	0.0012976	0.0014698	0.0018792
S	27630	T	0.00183863	0.552919	0.0003305	0.0005251	0.0016612	0.000926	0.0007862	0.0004613	0.0007293	0.0006609	0.0023941	0.0037694	0.0031519	0.0019769	0.0017501	0.0019591	0.0015856	0.0006121
S	15763	T	0.00123347	0.552977	0.0002575	0.000281	0.0006036	0.001044	0.0008411	0.000884	0.0005532	0.0011852	0.0029365	0.0018619	0.0016544	0.0015834	0.0012237	0.0010276	0.0010483	0.0004577
N	13356	T	0.00177341	0.553217	8.58e-05	0.0003242	0.0005605	0.0002811	0.0004709	0.0006402	0.0002213	0.0012374	0.0015552	0.0008202	0.0007789	0.0009866	0.002282	0.0028234	0.0034829	0.0011309
S	20544	T	0.00113712	0.553322	4.3e-05	0.000283	0.0003029	0.0001613	0.0005724	0.0003669	0.000639	0.0004189	0.0007962	0.0011733	0.0008228	0.000847	0.0009801	0.0013522	0.0023018	0.0019402
S	23896	T	0.00116131	0.553403	0.0001932	0.0001946	0.0002158	0.0005623	0.0024563	0.00061	0.0005258	0.0006974	0.0010037	0.0014105	0.0014194	0.0015368	0.0009498	0.0010129	0.0014167	0.0018313
S	26828	T	0.00146034	0.553869	2.15e-05	0.0002378	0.0003451	0.0023293	0.0021197	0.0010368	0.0005532	0.0009934	0.0021198	0.0014842	0.0019907	0.0025896	0.0014391	0.000823	0.001186	0.0020737
N	4794	T	0.00131493	0.555504	8.59e-05	0.0001081	0.0002588	0.0002009	0.0002019	0.000122	0.0005257	0.0012205	0.0011634	0.0017339	0.0011794	0.0007427	0.0011028	0.0023704	0.0020766	0.0006824
S	6706	T	0.00567248	0.55571	0.0001074	0.0002163	0.0002157	0.0003214	0.0008413	0.0016777	0.0013283	0.0017435	0.0029868	0.0051268	0.0081375	0.0095162	0.0069976	0.0064936	0.0058298	0.0027021
N	26305	T	0.00292947	0.556248	0.0002575	0.0002161	0.0002157	0.0001205	0.0005049	0.0002745	0.0003321	0.0005755	0.0017295	0.0016783	0.0019106	0.0027099	0.0048658	0.0049269	0.0033949	0.0012669
S	3817	T	0.00447848	0.556486	0.0001288	0.0003026	0.0002587	0.0016467	0.0005047	0.0008232	0.0007469	0.0008889	0.0010277	0.0019544	0.0049452	0.0063859	0.0072094	0.0063168	0.0043944	0.0016874
S	26858	T	0.00193924	0.557664	0.0003648	0.000389	0.0004743	0.0008031	0.0004037	0.0006706	0.0009129	0.0036251	0.003663	0.0019633	0.0016965	0.0015602	0.0019673	0.0022453	0.0022509	0.0022441
N	26985	T	0.00116453	0.557755	0.0001288	0.0001297	0.0003881	0.0004015	0.0003701	0.0006706	0.0009683	0.0010806	0.0017395	0.0021939	0.0019898	0.001438	0.0010449	0.0008019	0.0013823	0.0004758
N	13119	T	0.00211021	0.557766	0.0004077	0.0006483	0.0012504	0.000522	0.0007401	0.0009147	0.0007745	0.0010981	0.0015065	0.0031248	0.004113	0.0039986	0.0019812	0.0017357	0.0014891	0.0009244
S	15960	T	0.00381777	0.558258	0.0014592	0.0005619	0.0006899	0.0028107	0.0040374	0.0060357	0.0018257	0.0055426	0.0067418	0.0069879	0.0060978	0.0038155	0.0026623	0.0034279	0.003808	0.0016968
N	6633	T	0.00238468	0.558744	0.0001074	0.0004111	0.0012511	0.0021295	0.0006731	0.0014339	0.0007749	0.0017787	0.0026074	0.0026098	0.0016491	0.0012741	0.0018498	0.0031728	0.0038566	0.0051897
N	21618	T	0.00126635	0.559083	0.0001075	0.0001085	0.0010388	0.0001211	0.0001013	9.19e-05	0.0005025	0.0003697	0.0002835	0.000472	0.0007327	0.0016435	0.0023462	0.0017224	0.0014666	0.0004948
S	23854	T	0.00177477	0.559714	0.0001288	0.0004324	0.000259	0.0008033	0.0004375	0.000244	0.0004155	0.0007845	0.0013465	0.0009957	0.0010726	0.0037891	0.0026339	0.0018275	0.001862	0.0007631
N	19086	T	0.00155979	0.559802	0.0003004	0.0004755	0.0006472	0.000763	0.0010435	0.0009486	0.0023516	0.0012374	0.0027911	0.0028206	0.002694	0.0022038	0.0015508	0.0010155	0.0010098	0.0006641
N	12651	T	0.00161668	0.56065	0.0001288	0.0001297	0.00069	0.0008432	0.0007401	0.0004877	0.0003596	0.0008367	0.0015053	0.0009311	0.0018515	0.0014617	0.0011235	0.0018085	0.0031117	0.0030433
S	346	T	0.00339753	0.5607	0.0002578	0.0002382	0.0005181	0.000643	0.0011447	0.0009459	0.0019927	0.0022844	0.0023618	0.0032543	0.0035213	0.0027254	0.0024798	0.0043671	0.0057091	0.0066168
N	4136	T	0.00539407	0.560725	4.29e-05	6.49e-05	0.0002587	8.03e-05	3.36e-05	0.0002745	0.0013278	0.0032109	0.0056376	0.0038072	0.0065834	0.0062149	0.006669	0.0080496	0.006476	0.0012208
N	5100	T	0.00229091	0.560782	8.6e-05	0.0001299	4.33e-05	0.0002013	0.0007417	0.0005526	0.0003334	0.0004015	0.0004664	0.0017263	0.0016787	0.003605	0.0037794	0.002882	0.0025371	0.0011775
N	22335	T	0.00257961	0.561597	0.0002856	0.0007843	0.0007205	0.0007397	0.0006662	0.0006379	0.0005764	0.0003066	0.000394	0.0010211	0.0034253	0.0048257	0.0040878	0.0026829	0.0020516	0.0014666
N	21762	T	0.00435484	0.562249	0.0001504	0.0003678	0.0003023	0.0003619	0.0004379	0.0003054	0.0007473	0.0009942	0.0008828	0.0022503	0.0031093	0.0047638	0.0070413	0.0072052	0.0049304	0.0025776
S	10537	T	0.00129333	0.562435	4.29e-05	8.65e-05	0.0004312	0.0006827	0.0012116	0.0002135	0.0006086	0.0014995	0.0015542	0.0025815	0.0021082	0.0017489	0.0011119	0.0010675	0.001246	0.0007271
N	7869	T	0.00157404	0.562555	0.0002791	0.0007799	0.0006064	0.0013272	0.000741	0.0007934	0.0013085	0.001373	0.0029267	0.0030778	0.0030751	0.0014209	0.0013291	0.0015407	0.0010371	0.0006475
N	8208	T	0.00271927	0.563399	0.0046784	0.0027019	0.004528	0.0022085	0.001885	0.0020123	0.0010789	0.003382	0.0028634	0.0046267	0.0064548	0.0028993	0.0018489	0.0020523	0.0015022	0.0008618
S	11200	T	0.00114058	0.563961	0.0001932	0.0001297	0.0012506	0.0002811	0.0007064	0.0007629	0.0003874	0.0009065	0.0006487	0.001881	0.0023587	0.0018188	0.0010441	0.0008445	0.0010327	0.0003968
N	4206	T	0.00343851	0.564585	0.0001288	0.0001729	0.0005176	0.0004017	0.0003029	0.0006098	0.0002766	0.0004188	0.000907	0.0020097	0.0030679	0.0029934	0.0049067	0.00507	0.0056874	0.0023877
N	28087	T	0.0092705	0.565006	0.0003437	0.0010387	0.0011687	0.0052029	0.0103583	0.008068	0.0097957	0.0128486	0.0137402	0.017229	0.0120727	0.0139026	0.0112596	0.0064862	0.0055841	0.0025071
N	23042	C	0.00452424	0.565385	0.0001518	0.0001314	0.0001742	0.0003642	0.0002063	0.0013271	0.000615	0.0005126	0.0013928	0.003679	0.0057705	0.0056015	0.006724	0.0069336	0.0038953	0.0017443
N	18651	T	0.00201309	0.565796	0.0002791	0.0002381	0.0004747	0.0011244	0.000841	0.0044817	0.0021023	0.0022133	0.0024742	0.0016222	0.0014883	0.001668	0.0017777	0.0033327	0.0024602	0.0008796
S	28453	T	0.00119676	0.566076	8.58e-05	0.0003675	0.0003881	0.0006425	0.0014801	0.0017683	0.0015772	0.0025978	0.0018607	0.0014935	0.001707	0.0013861	0.0011882	0.0011152	0.0006761	0.0005744
S	12115	T	0.0038961	0.566298	0.0002789	0.0007348	0.0008192	0.0004417	0.0015473	0.0013109	0.0014107	0.0012375	0.001713	0.0037791	0.0019902	0.0021377	0.0046552	0.008745	0.0048475	0.0012296
S	20703	T	0.00315595	0.566365	0.0002795	0.0002612	0.0005194	0.000968	0.0022567	0.0012839	0.0020541	0.0022341	0.0033925	0.0043582	0.0059923	0.0046601	0.0023252	0.0020127	0.0030474	0.0053791
N	8247	T	0.00123717	0.566567	8.58e-05	0.0001081	0.0001725	0.0005621	0.0002355	0.0005793	0.000249	0.0002963	0.0003426	0.0003318	0.0004534	0.0011371	0.0021906	0.0015279	0.0019903	0.0015261
S	4021	T	0.00119733	0.566947	0.0001074	4.33e-05	4.32e-05	0.0002411	0.0004713	0.0004269	0.0002214	0.0006288	0.0006381	0.0013839	0.0006466	0.0006444	0.001121	0.0024492	0.0018841	0.0008888
N	25784	T	0.00158193	0.567283	0.0001299	0.0004775	4.32e-05	0.0005642	0.0001686	0.0001832	0.0004161	0.0003508	0.0024776	0.0011019	0.0008036	0.0013569	0.0028418	0.0022749	0.0015809	0.0006383
N	815	T	0.00113807	0.568058	0.0002146	0.0004539	0.0010349	0.0012454	0.0028602	0.0016164	0.0019641	0.0006101	0.0006122	0.0010693	0.0007684	0.0010058	0.0009878	0.0014378	0.0016178	0.0010953
N	12312	T	0.00144544	0.568258	8.58e-05	0.0003026	0.0009489	0.000522	0.0002355	0.0003048	0.000664	0.0005928	0.0007469	0.0015584	0.0015214	0.0028287	0.0024146	0.0015914	0.0006292	0.0001078
S	15579	T	0.00136949	0.568421	0.0001288	0.0001945	0.0015522	0.0008839	0.0005719	0.0005182	0.0029875	0.0009934	0.0016027	0.0024515	0.001825	0.0017243	0.0010997	0.0010758	0.0016645	0.0009873
N	25855	T	0.0045305	0.5686	0.0003683	0.0007169	0.0013395	0.0014895	0.0022611	0.0025359	0.0032179	0.0043097	0.0068192	0.0079005	0.0086921	0.0069984	0.0039125	0.0027031	0.0039498	0.0027955
S	2782	T	0.00198727	0.568627	0.0001508	4.35e-05	0.0003476	0.0008078	0.0008767	0.000702	0.0006656	0.0008032	0.0008588	0.0007942	0.0009299	0.0012018	0.0024977	0.0043957	0.0028235	0.0007877
N	23520	T	0.00223247	0.568906	0.0002146	0.0001946	0.000345	0.0006426	0.0002693	0.0001525	0.0003044	0.0001394	0.0005262	0.0007006	0.0015579	0.0030692	0.0038126	0.0033367	0.0024524	0.0012298
S	20946	T	0.00112506	0.569136	0.0006224	0.0011023	0.0006469	0.0008844	0.0021207	0.0022289	0.0020226	0.0016926	0.0020328	0.0021118	0.0011791	0.0009164	0.0012386	0.0009284	0.0005778	0.0003949
S	12070	T	0.00376616	0.570933	0.0003433	0.0004538	0.0001725	0.0003212	0.0004373	0.0004878	0.0002766	0.0007668	0.0010399	0.001447	0.0025073	0.0045008	0.0069545	0.0053998	0.00424	0.0020283
N	29511	T	0.00156449	0.572271	0.000216	0.00013	0.0002592	8.05e-05	0.0003367	0.0006407	0.0022694	0.0010986	0.0013749	0.0017549	0.0016154	0.0011433	0.0011483	0.0016811	0.0032386	0.0020114
N	13176	T	0.00152441	0.572336	0.0001931	0.0002593	0.0002156	0.0003614	0.0001682	0.0001524	0.0005533	0.0004706	0.0005143	0.0006083	0.0023097	0.0027486	0.0021964	0.0017447	0.0013008	0.0005026
S	9724	T	0.00148921	0.572668	0.0008802	0.0015788	0.0005616	0.0001607	0.0007744	0.0033583	0.0023274	0.0014643	0.0011507	0.0009682	0.00134	0.0012741	0.0009974	0.0017341	0.0029235	0.0007544
S	6730	T	0.00506167	0.572708	0.0005584	0.0009082	0.0003882	0.0003213	0.0001682	0.000244	0.0003597	0.0016391	0.000563	0.0018166	0.0041945	0.0065264	0.0090028	0.0070835	0.0052691	0.0033932
N	28209	T	0.00395462	0.573437	0.0001718	0.0002379	0.0008642	0.0009653	0.0004379	0.0006116	0.0008871	0.0010829	0.0007242	0.0012112	0.0018523	0.0045461	0.0052094	0.0065435	0.0066474	0.0030859
N	28027	T	0.00138313	0.574489	0.0002792	0.0004761	0.0014281	0.003025	0.0006744	0.0009199	0.0005002	0.0007709	0.0005684	0.0010223	0.0009235	0.0010405	0.0012675	0.0016763	0.0024806	0.002334
N	26833	T	0.00125836	0.575659	2.15e-05	0.0001297	0.0007332	0.0001205	0.0001009	0.0003355	0.0001106	0.0004008	0.000686	0.0018713	0.0004962	0.001095	0.0013919	0.001926	0.0022169	0.0010142
S	24919	T	0.00130534	0.576209	0.0001287	0.0003242	0.0003882	0.0004819	0.0003364	0.0001829	0.0002213	0.0002266	0.0002814	0.0004517	0.0009389	0.0014376	0.0012707	0.0019075	0.0027255	0.0013552
S	26885	T	0.00195417	0.576389	0.0008155	0.0003458	0.0016385	0.0009646	0.0021193	0.0037495	0.0034025	0.0030851	0.0037482	0.0035395	0.0022358	0.0023142	0.0015487	0.0014013	0.0018739	0.0007898
S	4331	T	0.00235883	0.576805	0.000236	0.0004971	0.0006899	0.0010442	0.0011775	0.0028967	0.0030705	0.0023034	0.004008	0.0044704	0.004273	0.0029461	0.0021522	0.0016814	0.0017029	0.0010321
S	27247	T	0.00156248	0.576952	0.0002147	0.0002594	0.0002588	0.0025313	0.0006057	0.000244	0.0003876	0.0011334	0.0009192	0.0007563	0.0012401	0.0026308	0.0020818	0.0015023	0.0013404	0.0027928
N	2659	T	0.00104231	0.577405	0.0002154	0.0002171	0.0002607	8.07e-05	0.0003035	0.0004578	0.000638	0.0007332	0.0019627	0.0010437	0.0009832	0.0004521	0.0009156	0.0020767	0.0011917	0.0003058
N	27689	T	0.0013899	0.577548	8.79e-05	0.0003408	0.0003219	0.0002523	0.0003762	0.0008609	0.0001961	0.0002315	0.0004847	0.0006804	0.0010951	0.0009446	0.0012528	0.0022132	0.0028474	0.0018108
N	28313	T	0.00191281	0.578041	4.29e-05	0.0001729	0.0001726	0.0002008	0.0001009	0.0005793	0.0003043	0.0002092	0.000392	0.000544	0.0011899	0.0025021	0.0026171	0.003012	0.0028666	0.0015623
S	28396	A	0.00121717	0.578124	0.0001073	0.0004323	0.0026753	0.0005622	0.0011439	0.0018294	0.0010235	0.0004882	0.0010906	0.0004887	0.0011418	0.0016883	0.0021568	0.0011423	0.0007492	0.0005027
S	10789	T	0.00183236	0.579355	0.0010986	0.0007385	0.0007367	0.0012046	0.00058	0.0015894	0.0016267	0.0017057	0.0029385	0.0043867	0.0032502	0.0014473	0.0007611	0.0018308	0.0022803	0.0008514
S	18687	T	0.00138554	0.579662	0.0001932	0.0003027	0.0009927	0.0020882	0.0018168	0.0031717	0.0020747	0.0026849	0.0022668	0.0015026	0.0017131	0.0012923	0.0011736	0.001338	0.0011512	0.0008708
N	23401	T	0.001807	0.579811	0.0001717	0.0005403	0.0008193	0.0008834	0.0005719	0.0013717	0.0010512	0.0020915	0.0030832	0.0037144	0.0034139	0.0021518	0.001474	0.0013771	0.0012111	0.0013734
N	6936	T	0.00187029	0.580111	0.0003466	0.0001305	0.0001302	0	0.0002031	0.0007652	0.0004448	0.0012473	0.0008793	0.0016321	0.0029141	0.0031371	0.0031832	0.0017637	0.0007971	0.0009094
S	5497	T	0.0025946	0.580762	0.0001944	0.0004773	0.0008219	0.0006837	0.0002357	0.0007343	0.0008346	0.0018373	0.0025503	0.0036407	0.0045171	0.0045859	0.0025042	0.0014055	0.0035325	0.00123
N	17999	T	0.0038657	0.582329	0.0003863	0.0004106	0.0006469	0.0006426	0.0007064	0.0009148	0.0002766	0.0014989	0.0031686	0.0047099	0.0053515	0.0067229	0.0063205	0.0033871	0.0023665	0.0010681
N	23673	T	0.00145496	0.582733	0.0001502	0.0001729	4.31e-05	0.0002008	0.0002019	9.15e-05	0.0002213	0.0008195	0.0006121	0.000756	0.0005708	0.0010997	0.002029	0.0021677	0.0027988	0.0013469
N	17977	T	0.00352376	0.583455	0.0002362	0.0003462	0.0007336	0.0011251	0.0006059	0.0004576	0.0006087	0.0025806	0.0069533	0.0038735	0.0048872	0.003033	0.002787	0.0043404	0.0048756	0.0032072
N	2147	T	0.00127797	0.583747	6.44e-05	8.65e-05	0.0001727	0.0002411	0.0002692	0.0001831	0.0001384	0.000122	0.0001836	0.000378	0.0011098	0.0010433	0.0020851	0.0024747	0.0012071	0.0008354
N	29648	T	0.00120867	0.583883	4.32e-05	0.000152	0.000433	0.0002018	0.0003372	0.0012517	0.0007475	0.001483	0.0024546	0.0022001	0.0014434	0.0010264	0.0010137	0.0014135	0.0012562	0.0007014
N	16852	T	0.00164444	0.584629	0.0004507	0.0008	0.0006043	0.0015264	0.0005382	0.0003659	0.0003597	0.0003137	0.0004772	0.0004056	0.0002934	0.001297	0.0027511	0.0036797	0.0013011	0.000799
N	21621	T	0.00331102	0.585119	0.0004084	0.0003689	0.0009956	0.0016954	0.0008438	0.0024195	0.0015359	0.0044901	0.0047597	0.0057752	0.0069825	0.0035745	0.0027362	0.0025562	0.0030653	0.0018611
N	13059	T	0.00469123	0.585444	0.0005794	0.0002809	0.0008192	0.0003212	0.0009419	0.0007011	0.0001106	0.0003834	0.0004653	0.002046	0.0030563	0.0040404	0.0085256	0.0080726	0.0050615	0.0030514
N	22021	T	0.00113718	0.585584	0.0002792	0.0004327	0.0010362	0.0010448	0.0012127	0.0033276	0.0011905	0.0014311	0.0018009	0.0010795	0.0010789	0.0013316	0.0012406	0.0008723	0.0010197	0.0010082
N	4893	T	0.00184331	0.58595	0.000279	0.0002811	0.0002157	0.0009243	0.0006057	0.000244	0.000332	0.0006798	0.0017511	0.0038541	0.0030253	0.0018987	0.0019667	0.0019384	0.0017722	0.0010863
N	27610	T	0.00122905	0.587444	8.8e-05	0.0002957	0.000552	0.0003365	0.000205	0.0004613	0.0003646	0.0003746	0.0011245	0.0013275	0.0008972	0.0009435	0.0012691	0.0017025	0.0013819	0.002868
S	25207	T	0.00202802	0.587508	0.0004507	0.0005407	0.0013376	0.001205	0.0017167	0.0021648	0.0022138	0.0037658	0.0046888	0.0034305	0.0032881	0.0024347	0.0014716	0.0013597	0.0011603	0.0020112
S	25638	T	0.0015025	0.587644	0	0	0.0001294	0.0002811	0.0005719	6.1e-05	0.0001937	0.0002266	0.0005997	0.0004609	0.000715	0.0013109	0.0024647	0.0027784	0.0019385	0.0007901
N	25553	T	0.00248255	0.587808	2.15e-05	0.0001297	0.0002156	0.0016867	0.0004374	0.0007624	0.0006089	0.0006277	0.001628	0.0011432	0.0011474	0.0015179	0.0025534	0.0051627	0.0043565	0.0016431
N	19763	T	0.00102284	0.588101	6.49e-05	0.0002599	0.0003019	0.0004022	0.0024229	0.0009146	0.0007193	0.0008367	0.000652	0.0011268	0.0013232	0.0012373	0.0015312	0.0010526	0.0006976	0.0001795
S	25644	T	0.00219063	0.589552	0.0005365	0.0003458	0.0012074	0.0008835	0.0010429	0.0005793	0.0004151	0.0003312	0.0006731	0.0005716	0.0010672	0.001278	0.0020637	0.004532	0.0042617	0.0018492
S	2113	T	0.0013673	0.589687	0.0017816	0.0019672	0.0034545	0.0009642	0.0024567	0.0018002	0.0010239	0.0010286	0.0017509	0.0018532	0.0023156	0.0023169	0.0011177	0.0007596	0.0006035	0.0004761
N	24794	T	0.00220941	0.590559	0.0005365	0.00067	0.0012505	0.0018071	0.0019174	0.0015857	0.0015491	0.0019175	0.0028019	0.0040927	0.0048597	0.0040406	0.0016215	0.0014103	0.0011938	0.0005385
N	29420	T	0.00194728	0.590632	0.0002382	0.0008909	0.0002609	0.000282	0.0006417	0.0007328	0.0006924	0.0020264	0.0039496	0.0029011	0.0031648	0.0026665	0.0020213	0.001183	0.0015575	0.0019698
N	26526	T	0.00436897	0.590966	0.0001073	0.0007354	0.0007336	0.0042179	0.0093669	0.0024717	0.0005812	0.0007153	0.0011899	0.0031549	0.0051573	0.0055149	0.005793	0.005026	0.0047172	0.0037572
N	3330	T	0.00117238	0.591152	6.44e-05	0.0001297	0.0002157	8.03e-05	0.0002692	0.0007012	0.0004152	0.0007676	0.0008938	0.0015403	0.0017981	0.0023169	0.0017193	0.0008953	0.000548	0.0004221
N	12741	T	0.00176013	0.592142	0.0001287	0.0003242	0.0007761	0.0002409	0.00037	0.0002134	0.000166	0.0009062	0.0006484	0.0005438	0.0008215	0.0011887	0.0017924	0.0036098	0.0031574	0.0014988
S	4999	T	0.00233533	0.592403	0.0003224	0.0009305	0.000734	0.0004425	0.0009088	0.000582	0.0005551	0.0008024	0.0012395	0.0014859	0.0024306	0.0021216	0.0019546	0.0025262	0.0043642	0.0050071
N	26416	T	0.0010171	0.592587	0.0001073	0.0003028	0.0022866	0.0010042	0.0009423	0.0008237	0.0004428	0.0003315	0.0002453	0.0002398	0.0004482	0.0011329	0.0012862	0.0013207	0.0016394	0.0010785
N	2306	T	0.00201961	0.593007	0.0001935	0.0003461	0.0024193	0.0006028	0.000303	0.0006712	0.0004981	0.0010112	0.001653	0.0014665	0.0014895	0.0016978	0.0018796	0.0020428	0.0040053	0.0040872
N	18131	T	0.00667385	0.593848	0.0003442	0.000238	0.000345	0.0019283	0.0008747	0.0005183	0.0008023	0.0018679	0.0035371	0.0067303	0.0104727	0.0117434	0.0086651	0.0047134	0.0086957	0.0038055
N	593	T	0.00413878	0.59402	0.0003865	0.0008001	0.0011652	0.0003615	0.0008099	0.0025166	0.0032711	0.0046426	0.0079692	0.0086664	0.0036507	0.0040288	0.0040034	0.0040255	0.0047092	0.0033134
N	19955	T	0.00159602	0.594256	6.46e-05	0.000325	0.0004336	0.0003688	0.0005426	0.0007643	0.0013611	0.0017671	0.0020889	0.0036885	0.0020875	0.0015528	0.0012341	0.0010838	0.0023774	0.001637
S	2878	T	0.00120043	0.594502	0.0001073	0.0005403	0.0003881	0.0008435	0.0001682	0.0001524	0.0002213	0.0001394	0.0002324	0.0002673	0.0005494	0.0007235	0.0016079	0.0024503	0.0020024	0.0006103
S	14877	T	0.00105912	0.595628	0.001266	0.0016	0.0030635	0.0008837	0.0006393	0.0011586	0.000498	0.0006798	0.0006974	0.0008943	0.0009338	0.0007707	0.0009553	0.0014886	0.0013608	0.0004219
N	28251	G	0.00177191	0.596416	0.0002361	0.0001081	0.0002159	0.0002812	0.0004374	0.0002746	0.0005814	0.0003141	0.0004781	0.00132	0.0013314	0.0017305	0.0026181	0.0024877	0.0022892	0.0033461
N	6627	T	0.00201657	0.597226	0.0001503	0.0006705	0.0001294	0.0007232	0.0006731	0.0003967	0.0006365	0.0004359	0.0002203	0.0006363	0.0011314	0.001495	0.0024986	0.0028617	0.0043443	0.002415
S	28846	T	0.00143682	0.597608	0.0001074	0.0001731	0.0012512	0.0011689	0.0012801	0.003052	0.0027428	0.0017795	0.0014348	0.0012366	0.0016933	0.002601	0.0019743	0.0009353	0.0005355	0.0008713
N	3638	T	0.00706002	0.597814	4.3e-05	0.0001084	8.64e-05	0	0.0002692	0.0005491	0.000249	0.0006976	0.0017147	0.003866	0.0049532	0.0069632	0.0120432	0.011483	0.008765	0.0041428
N	11355	T	0.0012182	0.59924	0.0001931	4.32e-05	0.0001725	4.02e-05	0.0001682	0.0002134	2.77e-05	0.0001046	0.0002202	0.0002857	0.0007848	0.0017255	0.0020579	0.0019792	0.0013319	0.0005031
S	4510	T	0.00113526	0.599445	0.0003654	0.0002813	0.0013383	0.0030151	0.0007403	0.0005185	0.0015218	0.0019556	0.0014347	0.0009685	0.001169	0.0010395	0.0015934	0.0010646	0.0008223	0.0006295
S	28744	T	0.00303775	0.599751	0.0001717	0.0003242	0.0015525	0.0010444	0.0009422	0.0023781	0.0021855	0.000767	0.002019	0.0029404	0.0036116	0.0074704	0.0043367	0.0021213	0.0019039	0.0008795
N	26152	T	0.00201751	0.600313	8.6e-05	0.0001953	0.0009946	0.001246	0.0007739	0.0014048	0.0005541	0.0003663	0.000221	0.0004616	0.0004012	0.0014402	0.0031127	0.0032768	0.0040637	0.0010782
N	22033	A	0.00133946	0.601194	2.15e-05	2.16e-05	8.64e-05	8.04e-05	3.38e-05	0.0012843	0.0013296	0.0012745	0.0020096	0.0023071	0.0023777	0.0013748	0.0010089	0.0014237	0.001157	0.0009821
N	5526	T	0.00147215	0.601404	2.16e-05	0.0001735	0.0002163	0.0003216	0.000101	0.0003977	0.0003895	0.0010247	0.0018318	0.0029813	0.0018871	0.0022575	0.0012386	0.0014924	0.0015111	0.0010413
S	10396	T	0.00478816	0.601811	0.0001502	0.0001297	0.0004312	0.0010842	0.0007401	0.0007621	0.0006638	0.0007842	0.0016515	0.0019448	0.0039098	0.0030538	0.0047874	0.0094557	0.0082443	0.0047744
N	6813	T	0.00180071	0.603017	4.3e-05	0.000238	0.0002589	0.0002813	0.0002692	0.000183	0.0001937	0.0001743	0.0004405	0.0004242	0.0010194	0.0019048	0.0022032	0.0030401	0.0033048	0.0014733
N	16391	T	0.00173407	0.603044	2.15e-05	0.0001081	0.0001726	0.0001608	0.0002692	0.0002136	0.0001107	3.49e-05	0.0001963	0.0005349	0.0017355	0.0028457	0.0024524	0.0022791	0.0024013	0.0010066
S	23248	T	0.00358899	0.603195	0.0003648	0.0007996	0.0013369	0.0006023	0.0014808	0.0033541	0.0021582	0.004741	0.0086152	0.0058086	0.0043811	0.003916	0.0027323	0.0034511	0.0039587	0.0021721
N	12357	T	0.00268091	0.60384	0.0001931	0.0001729	0.0007764	0.0008833	0.0005046	0.0005182	0.000166	0.0001569	0.0003431	0.0006552	0.0050735	0.0035994	0.0029366	0.0034455	0.0035454	0.001933
N	10193	A	0.0029129	0.605294	0	0	0	0	0.000236	9.17e-05	0.0003603	0.0001047	0.000649	0.0012551	0.003518	0.0040467	0.0050626	0.0036407	0.0025335	0.0025581
N	25660	T	0.00262102	0.605712	0.0001506	0.0002383	0.0004749	0.0008044	0.000505	0.0009469	0.0002495	0.0004904	0.0008988	0.003375	0.00505	0.0041805	0.0036698	0.0024122	0.0017089	0.0012136
S	26801	T	0.00650956	0.605775	0.000322	0.0008432	0.001467	0.0056232	0.0038029	0.0052755	0.0023524	0.0049782	0.0069818	0.0128525	0.0122721	0.012379	0.0055464	0.0038584	0.0041566	0.0042818
S	25452	T	0.00212915	0.606105	0.000279	0.0004107	0.0009918	0.0010844	0.0012111	0.0015244	0.0007193	0.0005927	0.0010156	0.0009404	0.0013398	0.0017698	0.0020907	0.0021717	0.0045884	0.0045786
S	27923	T	0.00152244	0.606139	0.0002793	0.0003246	0.0017303	0.0002013	0.0004046	0.0003685	0.0006671	0.0007707	0.0023467	0.0023774	0.0028159	0.0026075	0.0013742	0.0012521	0.0012093	0.0003262
N	28908	T	0.00140896	0.607666	0.0001718	0.0002164	0.0008629	0.0020556	0.0023913	0.0011906	0.0008034	0.0007329	0.0011161	0.0012364	0.0008172	0.0008325	0.0008322	0.0016415	0.0031486	0.0026319
N	16375	T	0.0018908	0.608185	0.0001288	0.000173	0.0002158	0.0001608	0.0003029	0.0003661	0.0003598	8.73e-05	0.0001472	0.0009223	0.0022266	0.0031138	0.0034445	0.0024999	0.0009562	0.0011143
S	2692	T	0.00886162	0.608446	0	0	4.34e-05	4.04e-05	3.37e-05	3.05e-05	0	0.0001222	0.0019507	0.0052743	0.0088062	0.0122033	0.0147581	0.0121428	0.0097686	0.0050494
S	28531	T	0.00231137	0.609035	0.0001288	0.0002379	0.0015525	0.0028918	0.0003701	0.0004269	0.0004703	0.0006978	0.0006489	0.0009218	0.0010938	0.0011701	0.0023531	0.0044886	0.0040702	0.0031146
N	11521	T	0.0033103	0.609455	0.0002363	0.0003458	0.0003019	0.0010843	0.0007742	0.0006717	0.0007471	0.001011	0.0014318	0.0050337	0.0058258	0.0057146	0.0034054	0.0029105	0.0022454	0.0044359
N	25912	T	0.00151637	0.609946	0	0.000455	0.0003887	0.0007243	0.00064	0.0009165	0.0011918	0.0015399	0.0021281	0.0030325	0.0021906	0.0026578	0.0020033	0.0010496	0.0005656	0.0001708
S	27074	T	0.00114594	0.610292	8.59e-05	4.32e-05	8.63e-05	0.0004017	0.0003701	0.0006097	0.0006362	0.0010109	0.0019351	0.0019725	0.0020111	0.0014567	0.0016135	0.0007145	0.0006932	0.0004128
N	7113	T	0.00169996	0.610406	0.0001296	0.0002404	0.0001307	0.0003629	0.0011496	0.0008581	0.0008638	0.0012714	0.0013971	0.0014587	0.0019656	0.0016391	0.0016612	0.0017831	0.0017084	0.0044441
N	5025	T	0.00151373	0.611054	2.15e-05	8.66e-05	8.65e-05	0.0002011	6.74e-05	6.14e-05	2.78e-05	8.73e-05	0.0004419	0.0021879	0.0014108	0.001614	0.0015629	0.0023892	0.0023778	0.0008987
N	3259	T	0.00325847	0.612082	0.0001073	0.0002594	0.001035	0.0012047	0.0021877	0.0015603	0.0034052	0.0064732	0.0037346	0.0063542	0.0053677	0.0027163	0.0022854	0.0031559	0.0041639	0.0013196
N	8123	T	0.00151142	0.612375	0.0001288	8.65e-05	0.0002156	0.0002409	0.0002691	0.0002439	0.0006639	0.000244	0.0003426	0.0004424	0.0005922	0.0011558	0.0017485	0.0029715	0.0028164	0.001185
S	5884	T	0.0027636	0.612718	0.0010308	0.0009084	0.0035001	0.0010443	0.0020207	0.0027167	0.0042355	0.0031416	0.0060828	0.006003	0.0046799	0.0029729	0.0022529	0.0019168	0.001759	0.0010144
S	11824	T	0.00403594	0.613533	0.0002575	0.0005836	0.0002588	0.0017671	0.0018503	0.0004269	0.0011069	0.0027722	0.0043574	0.0059007	0.0079971	0.0073854	0.0042477	0.0033931	0.002021	0.001975
N	23587	C	0.00172072	0.61367	0.0014597	0.0004109	0.0003882	0.0006024	0.000471	0.0006405	0.0012452	0.0011506	0.0025584	0.0029136	0.0038366	0.002566	0.0018782	0.0008469	0.0011425	0.0003861
N	4784	T	0.00354849	0.613678	6.44e-05	0.0003244	0.0001294	0.0003615	0.0004711	0.0002744	0.0014664	0.0005928	0.0004899	0.0007194	0.0012968	0.0059652	0.0054313	0.0052925	0.0048768	0.0022089
S	24757	T	0.00116343	0.614017	6.44e-05	0.0001297	0.0004311	0.0010843	0.00074	0.0002744	0.0004149	0.00061	0.0015292	0.0012994	0.0015949	0.0029691	0.0009964	0.0007051	0.0008814	0.0010142
N	18175	T	0.00104552	0.614706	0.0004303	0.0006491	4.31e-05	0.0005623	0.0001009	0.0003049	8.3e-05	0.000192	0.0002814	0.0004332	0.0011683	0.0010901	0.0007695	0.0012236	0.0025888	0.0009424
S	829	T	0.00535186	0.614792	0.0005794	0.0010591	0.0034498	0.0018472	0.0010765	0.0020125	0.0019643	0.0018306	0.0029137	0.0042866	0.0089595	0.0126384	0.0069381	0.0042619	0.0031757	0.0011671
N	29274	T	0.00163293	0.614831	0.0003226	0.00026	0.0011239	0.0011255	0.0012452	0.0007016	0.0016051	0.0035755	0.0035506	0.0024723	0.0013509	0.0013598	0.0018795	0.0019357	0.0012072	0.000368
N	20275	T	0.00525299	0.61621	0.0002161	0.0002178	0.0005232	0.0003648	0.0004061	0.0008258	0.0009997	0.0012439	0.0013489	0.0018842	0.0021086	0.0075387	0.0085677	0.0098427	0.0051828	0.000953
N	5250	G	0.00203865	0.616799	0	0	4.33e-05	4.02e-05	0	0	2.77e-05	0	0.0002577	0.001292	0.0020675	0.0030203	0.003116	0.0028291	0.0025013	0.0009522
N	29109	A	0.00173731	0.616969	4.3e-05	4.33e-05	8.64e-05	0.0001205	6.73e-05	3.05e-05	2.77e-05	5.23e-05	4.9e-05	0.0006546	0.0014409	0.0021732	0.0023798	0.0025892	0.0026667	0.0017412
S	26256	T	0.00196893	0.618491	0.0003863	0.00376	0.0041828	0.0008031	0.0005046	0.0005182	0.0005809	0.0007669	0.0006251	0.0011062	0.0016644	0.0019735	0.0024321	0.0029289	0.0022934	0.0009514
N	21987	T	0.00140963	0.618884	6.45e-05	0.00013	0.0002162	0.0002012	0.0001686	0.0001529	0.0001108	0.0003491	0.0001963	0.0001203	0.0005279	0.0014335	0.0023118	0.0021551	0.0024647	0.0011282
N	22882	G	0.0015917	0.619295	0	2.18e-05	4.34e-05	8.06e-05	0.0001357	0.0004311	0.0007789	0.000755	0.0008628	0.0016952	0.0016139	0.0020978	0.0018402	0.0017782	0.0014101	0.0034861
S	3397	T	0.00154736	0.619519	8.58e-05	2.16e-05	0.0006469	0.0012048	0.0007404	0.0007012	0.0004429	0.0004711	0.0024857	0.0032831	0.0019474	0.0024628	0.0015657	0.0017088	0.0009372	0.000377
N	7224	T	0.0014548	0.619616	0.0001724	2.18e-05	0.0006522	0.0003633	0.0002028	0.0002143	0.0001949	0.000264	0.0008399	0.0031211	0.001778	0.0010061	0.002024	0.0019575	0.0015361	0.000469
S	5365	T	0.00287175	0.619832	0.0003676	0.0005644	0.001774	0.0017298	0.002628	0.0043156	0.0028659	0.001397	0.0038248	0.0059162	0.006616	0.0029919	0.002755	0.002029	0.0016523	0.0010144
S	2062	T	0.00199947	0.619885	0.0003005	0.0004972	0.0006044	0.0012451	0.0011441	0.003142	0.0016046	0.0028416	0.0044561	0.0038538	0.002881	0.0026789	0.0014039	0.0015192	0.0016738	0.0009163
N	28905	T	0.00283815	0.620376	6.44e-05	0.0003247	0.0008631	0.0018945	0.0016165	0.0026282	0.0022446	0.0046064	0.0044154	0.0050754	0.0054744	0.0043608	0.002671	0.0018739	0.0016281	0.0005748
N	26110	T	0.0052682	0.621214	0.000129	0.0002604	0.0002594	0.0018489	0.0019518	0.0018916	0.0010239	0.0016574	0.003855	0.0022897	0.0018212	0.0022487	0.0054486	0.0116903	0.0095865	0.00317
S	12388	C	0.00210429	0.621478	0	0.0001297	4.31e-05	4.02e-05	3.36e-05	3.05e-05	2.77e-05	1.74e-05	9.8e-05	0.0013934	0.0032096	0.002481	0.0028687	0.0024838	0.00298	0.001897
S	2623	T	0.00194677	0.622076	2.16e-05	0.0001304	4.35e-05	8.08e-05	0.000135	0.0002748	0.0005548	0.0004191	0.0006257	0.0009516	0.0012669	0.0024491	0.0043455	0.0018688	0.0024741	0.0004678
S	24748	T	0.00336524	0.623166	0.0001287	0.0003242	0.0016384	0.0002409	0.0001009	0.0003353	0.0001936	0.0001743	0.0003303	0.0003686	0.0016695	0.0034389	0.0065034	0.0058244	0.003611	0.0019386
N	28236	T	0.00101954	0.623542	0	0.0001297	0.0002159	0.0002412	0.000101	6.11e-05	0.0002494	0.0003317	0.0003678	0.0003324	0.0005881	0.0007259	0.0011646	0.0016404	0.0017826	0.0018373
S	12295	T	0.0010435	0.624072	0	2.16e-05	0.0003019	0.0002409	0.0005046	9.14e-05	0.000166	0.0004707	0.0003551	0.0005902	0.0017083	0.0021004	0.0016893	0.0010007	0.0005307	0.0002874
S	8512	G	0.00308733	0.624284	2.15e-05	0	8.64e-05	4.02e-05	0	0	0	0.0001221	0.0003065	0.00144	0.0033363	0.0044804	0.0052935	0.0037356	0.0038314	0.0015711
S	4012	T	0.00104959	0.624871	8.59e-05	0.0001299	0.0001295	0.0001205	6.73e-05	3.05e-05	0.0004705	0.0018519	0.0017055	0.0007843	0.0005664	0.0006538	0.0011446	0.0015956	0.0013532	0.0013647
N	12488	T	0.0010693	0.62546	0.0003649	0.0002593	0.0007762	0.0010854	0.0007065	0.0006709	0.0005535	0.0009065	0.0014564	0.0021758	0.0022469	0.0019504	0.0011294	0.0004853	0.0003639	0.0002334
N	23311	T	0.00198367	0.626014	0.0002146	0.0005619	0.00539	0.0030114	0.0020193	0.0013721	0.0007192	0.001098	0.0022882	0.0025069	0.0013015	0.0016398	0.0018899	0.0026733	0.0027222	0.001167
N	29477	T	0.00148652	0.626034	0.0003899	0.0004568	0.0003917	0.0012091	0.0014518	0.0038782	0.0009974	0.0012757	0.0022247	0.002157	0.001299	0.0009495	0.0007902	0.0015007	0.0026783	0.0019615
N	4455	T	0.00128372	0.626976	0.0003653	0.0003246	0.0006042	0.0012464	0.0016488	0.0015557	0.0023518	0.0030555	0.0023913	0.0010146	0.0010677	0.0013692	0.0009501	0.0009078	0.0012764	0.0025849
S	14220	T	0.00458931	0.627436	0.0003004	0.000389	0.0003881	0.0008432	0.0006729	0.0003658	0.0004426	0.0008016	0.0007952	0.002526	0.003548	0.0028143	0.0051392	0.0078514	0.0097651	0.0031145
N	28245	G	0.00801494	0.627542	0	2.16e-05	8.64e-05	0.0002008	0.0001009	0.0001222	0.0001385	0.0001396	0.000233	0.0035642	0.0105771	0.0107306	0.0139923	0.0100305	0.0081415	0.0052497
S	18171	T	0.00393878	0.628002	0.0001506	0.0003245	0.0012076	0.0002812	0.0001009	3.05e-05	5.53e-05	0.0001571	0.0003426	0.0006636	0.0024326	0.004539	0.0078688	0.006127	0.0041934	0.0019835
N	11565	T	0.00103082	0.628285	0	4.32e-05	0.0004743	0	0	6.1e-05	0.000166	1.74e-05	6.12e-05	0.0010049	0.0017341	0.0015839	0.0013894	0.0012988	0.0009926	0.0002693
S	2119	T	0.00171356	0.629183	0	0	0.000475	8.03e-05	0.000101	0.0002136	2.77e-05	0.0001569	7.35e-05	0.0003688	0.000875	0.0016307	0.002958	0.0031317	0.0022814	0.0008624
S	26028	T	0.00135296	0.629273	0.0003011	0.0006945	0.0011242	0.0006033	0.0015144	0.0020448	0.0039581	0.001693	0.0020268	0.0012099	0.0017197	0.0018868	0.0012304	0.0010168	0.0011865	0.0007458
N	8895	T	0.00116948	0.629351	2.15e-05	6.5e-05	0	8.05e-05	0.0003053	9.25e-05	0.0002497	0.0009956	0.000699	0.0011357	0.0016717	0.0018207	0.0022807	0.0011255	0.0004713	2.7e-05
N	21364	T	0.00188495	0.629593	0.0003065	0.0003994	0.0011645	0.000663	0.0001708	0.0004613	0.0005024	0.0010425	0.0009866	0.0036609	0.0033607	0.0032966	0.0018866	0.0012326	0.0010296	0.0027773
S	10253	C	0.00162934	0.629642	0	0	0	0	0	0	2.77e-05	0	6.12e-05	0.001172	0.0020445	0.0026272	0.002185	0.0020829	0.0020374	0.0010413
N	23126	T	0.00166565	0.630007	0.0001302	0.0003504	0.0006103	0.0002019	0.0001386	0.0005104	0.0033857	0.0005113	0.0006788	0.0011732	0.0019766	0.0031203	0.0023408	0.001614	0.0014555	0.0005976
S	18129	T	0.00147059	0.630011	8.61e-05	0.0002813	0.0003882	0.0012453	0.001716	0.0035671	0.0013832	0.0009601	0.0009055	0.0011522	0.0012377	0.0008834	0.0009877	0.00176	0.002944	0.0021811
S	9391	T	0.00152298	0.63017	4.3e-05	0.00026	4.32e-05	0.0003637	0.000135	0.0001834	0.0002496	0	0.0001842	0.000342	0.0003866	0.0013433	0.0027009	0.0024503	0.0022401	0.0017788
N	20762	T	0.00253058	0.630484	0.0004301	0.0004789	0.000909	0.0013715	0.0005389	0.0015898	0.0056886	0.0034029	0.0040414	0.0040443	0.004459	0.0024207	0.0023024	0.0022899	0.0019952	0.0011044
N	2841	T	0.00265768	0.631105	4.3e-05	0.0005418	0.0004339	0.0002819	0.000505	0.0003354	5.54e-05	0.0001744	0.0003064	0.0016796	0.001922	0.0028219	0.0027451	0.0035316	0.0054072	0.0039608
S	23758	T	0.0029223	0.63112	0.0003649	0.0002378	0.0004744	0.0002811	0.0004038	0.0003661	0.0006917	0.0007322	0.0054217	0.0035868	0.0034575	0.0027918	0.0033033	0.003193	0.0024654	0.0053448
S	25413	T	0.00848243	0.631446	0.0002361	0.0005188	0.0009923	0.0006427	0.0012119	0.0016168	0.0022692	0.0013944	0.0023493	0.0032907	0.0047322	0.0045957	0.0089336	0.0169309	0.0162992	0.0085275
S	15024	T	0.00101563	0.63173	0.0001503	0.0001081	0.0002588	0.0004018	0.0008411	0.0014945	0.001411	0.0006623	0.0003304	0.0003597	0.0003041	0.00203	0.0020169	0.0008862	0.0007747	0.0002514
N	7097	G	0.00162045	0.631927	0	0	0	0	0	0	0	0	0.0005307	0.0017991	0.0021103	0.0023203	0.0028625	0.0015871	0.0016155	0.0007205
S	2842	T	0.00149498	0.631966	8.59e-05	0.0002601	0.0004772	0.0003222	0.0003366	0.0002135	0.000277	0.0002966	0.0009805	0.0006183	0.0011479	0.0013403	0.001225	0.0024729	0.0035702	0.0004311
N	26065	T	0.00254268	0.631968	6.45e-05	0.000217	0.0002594	0.0001608	0.0003365	0.0003661	0.0001937	0.000157	0.000135	0.0009878	0.0022376	0.0036413	0.0054457	0.0032029	0.0019914	0.0008085
N	23987	T	0.00138993	0.632497	8.59e-05	0.0002595	0.0004315	0.0001607	0.0010431	0.0005794	0.0005811	0.000523	0.0035133	0.001051	0.0009071	0.0008883	0.0021505	0.0015165	0.0018147	0.0008797
N	25703	T	0.00539076	0.632726	8.67e-05	0.0002172	0.0001296	0.0071644	0.0022591	0.0025365	0.0011656	0.0011403	0.0009363	0.0009164	0.0019584	0.0034717	0.0073529	0.0113138	0.0082998	0.0029579
S	15240	T	0.00470729	0.633146	0.0005151	0.0004972	0.000302	0.0008843	0.0004374	0.0007321	0.0016051	0.002719	0.0053102	0.0080655	0.0104512	0.0048587	0.0043407	0.003794	0.0049554	0.0039678
N	21191	T	0.00134082	0.633169	2.19e-05	0	9e-05	8.27e-05	0.0001708	0.0013836	0.000894	0.0008651	0.000797	0.0007826	0.0007911	0.0024292	0.0027969	0.0015727	0.0004933	0.0001083
S	1348	T	0.0013018	0.63372	8.59e-05	0.0005406	0.0013812	0.001969	0.0010432	0.0010063	0.0006366	0.0018654	0.002719	0.0025819	0.0025993	0.0018427	0.0007227	0.0008592	0.0008005	0.0006734
S	29095	T	0.00756531	0.634064	0.0016994	0.0018193	0.0033718	0.0023298	0.0032312	0.0116527	0.0119552	0.0163571	0.0150458	0.0113712	0.010846	0.0071319	0.0068211	0.0060107	0.0065149	0.0036536
N	25526	T	0.00108179	0.63424	6.44e-05	0.0001081	0.0001294	0.0002008	0.0002019	0.0005489	0.0012727	0.0022841	0.0013095	0.0020191	0.0013445	0.0011702	0.0009701	0.0011724	0.0010528	0.0004579
N	28311	T	0.00980361	0.635529	0.014532	0.0192894	0.020439	0.0090365	0.0060223	0.0035675	0.0035134	0.0021615	0.0035157	0.002923	0.0043596	0.005418	0.0100698	0.0173819	0.0139521	0.0074435
S	1498	T	0.00284395	0.635808	2.15e-05	2.16e-05	0.0004746	8.03e-05	0.0001682	0.0007928	0.0003321	6.97e-05	0.0001347	0.0006085	0.0013821	0.0031867	0.005822	0.0046576	0.002902	0.001248
S	20748	C	0.00159706	0.637081	0	0	0	0	0.000101	0.0003363	0.000444	0.0002792	0.0004041	0.0008402	0.002104	0.0027645	0.0030589	0.0018314	0.0006423	0.0008261
S	25584	T	0.00119429	0.638592	4.29e-05	0.0001081	0.0026741	0.0011647	0.0004037	0.0001524	0.0001937	0.0006451	0.000355	0.0013738	0.0010727	0.0006109	0.0016808	0.0018959	0.0015065	0.0004848
S	4456	T	0.00427828	0.638652	0.0002149	0.0006058	0.0003021	0.0006031	0.0007739	0.0003661	0.0005534	0.0007857	0.0012631	0.0010423	0.0019006	0.002616	0.0047151	0.0091569	0.0075732	0.0040078
N	4964	G	0.0040061	0.638747	0	0	0	0	0	0	0	0	0.0004408	0.0035118	0.005384	0.0062967	0.0065219	0.0046701	0.0039543	0.0015536
N	12084	T	0.00101901	0.638934	0.000236	0.0002161	0.0004312	0.0002409	0.0028256	0.0007927	0.0014107	0.0011505	0.0012236	0.0009309	0.0013175	0.0014329	0.0008019	0.0010908	0.0010268	0.0004397
N	26730	C	0.00766312	0.63923	4.29e-05	2.16e-05	8.63e-05	8.03e-05	0.0002691	0.0003659	0.0001383	5.23e-05	0.0004534	0.0023239	0.005368	0.009653	0.0099477	0.0132429	0.0124242	0.0047571
S	21811	T	0.00125616	0.639472	0.0003007	0.000346	0.0008205	0.0003621	0.0007415	0.0006416	0.0022697	0.0017966	0.0030413	0.0017046	0.0021293	0.0015724	0.0010546	0.0009341	0.0008013	0.0005876
N	22661	T	0.00101969	0.639862	0.0004549	0.0003492	0.0007832	0.0006853	0.0004388	0.0016863	0.0011142	0.0005271	0.0013284	0.0023796	0.0022591	0.0011901	0.000854	0.0007274	0.0005614	0.0002338
N	10632	T	0.0011484	0.640386	8.58e-05	0.0001081	4.31e-05	0.0004417	0.0002019	9.15e-05	8.3e-05	5.23e-05	4.9e-05	0.0001567	0.0021461	0.0015472	0.0019377	0.0011852	0.0009549	0.0011133
N	21302	T	0.00224788	0.640864	0.0001092	0.0004647	0.0005365	0.0003304	0.0004437	0.0056535	0.0023458	0.0010045	0.001282	0.0021334	0.0029187	0.0023536	0.0022249	0.0034421	0.0019889	0.0012839
N	6285	T	0.00567953	0.640871	0.0003435	0.0005839	0.0004751	0.0002813	0.0010104	0.0056773	0.0063745	0.007849	0.0129682	0.0080915	0.0055742	0.0061665	0.0072017	0.0058079	0.0041623	0.00194
S	7936	T	0.0011094	0.640971	0.0002577	0.0005851	0.00026	0.0004022	0.0002695	0.0010376	0.0013368	0.0022532	0.0028041	0.0016602	0.0011435	0.0009491	0.0008242	0.0010939	0.0011617	0.0008906
N	1231	T	0.00148722	0.642282	2.15e-05	2.16e-05	0	0	0	3.05e-05	0	0	1.22e-05	0.0007005	0.0012964	0.0015036	0.0022024	0.0020642	0.002225	0.0021182
S	19872	T	0.00202721	0.642399	0.0004511	0.0006051	0.000345	0.0016062	0.0022542	0.0026827	0.0030705	0.0032421	0.0043914	0.0036138	0.003793	0.0029036	0.0014121	0.0011123	0.0011467	0.0010321
N	27641	T	0.0018464	0.642581	0.000154	0.0002727	0.0011963	0.0008835	0.0003073	0.0004918	0.0004204	0.0003746	0.000294	0.0003888	0.0010398	0.0010544	0.0017999	0.0031203	0.0044616	0.0017878
N	1346	T	0.00103482	0.642682	0.0001288	0.0002379	8.63e-05	0.000643	0.0001346	0.0004269	0.0011071	0.0014992	0.0013595	0.0001291	0.0002028	0.000362	0.0013392	0.0023124	0.0012328	0.0003681
S	292	T	0.00248056	0.643106	4.31e-05	8.7e-05	0.0003034	0.0002837	6.8e-05	6.14e-05	0.0001113	7.08e-05	0.0001112	0.0009379	0.0010694	0.0019983	0.0038563	0.0045826	0.004106	0.0014508
N	2061	T	0.00551129	0.643252	0.0002576	0.0002162	0.0001727	0.0001607	0.0002692	0.0002135	0.0003597	0.0006101	0.0003183	0.0013091	0.0019474	0.0077826	0.0089014	0.0103117	0.0060144	0.0032519
S	13273	C	0.00159162	0.643404	2.15e-05	4.32e-05	0	4.02e-05	0	6.1e-05	0.0002489	6.97e-05	0.0001102	0.0002396	0.0008162	0.001837	0.0028331	0.0021726	0.0025801	0.0013193
N	4551	T	0.00148562	0.643557	0.0004084	0.0007357	0.0005612	0.0007638	0.0019521	0.0026228	0.0019092	0.0012575	0.0015696	0.0013283	0.0018577	0.0017027	0.0011714	0.0007361	0.0015079	0.0043171
S	26951	T	0.00185962	0.643646	0.0007084	0.0010161	0.0009055	0.0004417	0.001817	0.0021343	0.0032651	0.0020045	0.003553	0.0041674	0.0037988	0.0022323	0.0012537	0.0011213	0.0009929	0.0010053
S	28321	T	0.00108492	0.64384	6.44e-05	0.0002594	0.0005609	0.0004016	0.0013794	0.0020431	0.0006362	0.0012904	0.0013968	0.0018442	0.0024598	0.0014768	0.0008762	0.0008291	0.0005056	0.0003771
N	10195	T	0.00275604	0.644239	0	0	0	4.04e-05	0	0	0	0	3.67e-05	0.0006183	0.0031656	0.0037556	0.0050282	0.003633	0.0025081	0.0025312
N	23593	T	0.00991299	0.64604	0.0003435	0.0010164	0.001855	0.0032531	0.0025233	0.0039045	0.0064759	0.0053533	0.0113755	0.0187438	0.0192858	0.0185613	0.0106333	0.0059527	0.0058372	0.0041753
N	28086	T	0.00199652	0.646372	0.000753	0.0020788	0.001473	0.0010885	0.0010796	0.0027931	0.0058072	0.0028375	0.0033106	0.0029369	0.0031289	0.0024677	0.0011899	0.0010415	0.0014464	0.0029248
S	25626	T	0.00424503	0.647092	4.29e-05	0.0004107	0.0002588	0.0009236	0.0011775	0.0097564	0.0047046	0.0025105	0.0021173	0.0021482	0.002017	0.0037449	0.0055812	0.0070338	0.0056789	0.0020293
N	23426	T	0.0025556	0.647425	0.0001931	0.0011887	0.0004744	0.0006826	0.000572	0.0023778	0.0059204	0.0023701	0.0010767	0.0011428	0.0028538	0.0040359	0.0045372	0.0023988	0.0013652	0.0006104
N	28697	T	0.00144477	0.647701	0.0002575	0.0001945	0.0001725	8.03e-05	0.0002691	0.0008841	0.0002767	0.0009592	0.0008081	0.0010602	0.0010563	0.0008927	0.0009877	0.0018658	0.003509	0.0024951
N	11124	T	0.00119272	0.648277	0.0001288	0.0003675	0.0002157	0.000643	0.0013458	0.0029278	0.002352	0.0010635	0.0010649	0.0011897	0.0013608	0.0019789	0.0012297	0.0012697	0.0007316	0.0003774
S	13554	T	0.00123488	0.649085	0	0.0001737	8.64e-05	8.05e-05	3.37e-05	0.0002751	0.0002494	0.000733	0.0011797	0.0009611	0.0018291	0.0028702	0.0016069	0.0009648	0.0009381	0.0003423
S	26625	T	0.00110648	0.649204	0.0015029	0.0015996	0.0014231	0.00249	0.0033984	0.0009147	0.0008302	0.001011	0.001385	0.0007747	0.0010516	0.0009736	0.0010008	0.0012557	0.0010244	0.0004583
S	28291	T	0.00177155	0.650638	8.58e-05	0.000281	0.0002588	0.0003212	0.0002355	0.0016767	0.001881	0.0021269	0.0030616	0.0039186	0.0026251	0.0017449	0.001611	0.0011574	0.001327	0.0027828
S	29524	C	0.00675517	0.650712	0	6.5e-05	0	0	0	3.05e-05	0.0003044	0.0003662	0.0005524	0.0015149	0.0081177	0.0116623	0.0078033	0.0110309	0.0081504	0.0036101
S	28957	T	0.0015576	0.651672	0.0001504	0.0005194	0.0004747	0.0003629	0.0017852	0.0005495	0.0008315	0.0009597	0.0010181	0.0009969	0.0012125	0.0017499	0.0013489	0.0014246	0.0023571	0.0043569
N	5849	T	0.00214499	0.652141	0.0002579	0.0001082	0.0003457	0.0001205	0.0002021	0.0006717	0.0013017	0.0016937	0.0031137	0.0034315	0.0024757	0.0042723	0.0032006	0.0017911	0.0007794	0.0001885
S	12469	T	0.00117921	0.652205	4.29e-05	0.0001297	0.0002156	8.03e-05	0.0006729	0.000183	0.000249	0.0001917	9.79e-05	0.000212	0.0005123	0.0008601	0.0012447	0.0025929	0.0022138	0.0006645
N	21717	G	0.00247497	0.652451	0	0	4.32e-05	4.02e-05	0	3.05e-05	0	8.72e-05	7.35e-05	0.000545	0.0014174	0.0023071	0.0045209	0.0044983	0.003009	0.0013345
S	9430	T	0.00595647	0.653099	0.0012478	0.0016694	0.0032861	0.0029222	0.002772	0.0119292	0.0142199	0.0110388	0.0095181	0.0052983	0.0049524	0.0048066	0.0049887	0.0081741	0.005956	0.0029743
S	12049	T	0.00570398	0.65338	0.0003648	0.0003241	0.000733	0.0003212	0.0005719	0.0014022	0.0024068	0.0027362	0.0100451	0.0114108	0.0092921	0.0055579	0.0049441	0.0063944	0.0060887	0.0025938
N	2544	T	0.00213483	0.654772	4.3e-05	2.16e-05	4.31e-05	0	0	9.15e-05	8.3e-05	0.0001568	0.0001713	0.0006452	0.0009655	0.001729	0.0038384	0.0042066	0.0025715	0.0010141
N	12534	T	0.00240447	0.654886	0.0001717	0.0002594	0.0018116	0.0057841	0.0050801	0.0020125	0.001411	0.0015514	0.0014075	0.0018348	0.001745	0.0019979	0.002014	0.0026404	0.0042335	0.0035827
N	5175	T	0.00204031	0.655908	0.0003444	0.0002391	0.0009581	0.0010899	0.0028033	0.0019957	0.001945	0.001257	0.002467	0.0029849	0.0041731	0.0046257	0.0021379	0.0009252	0.0006524	0.0003595
N	22017	T	0.00572673	0.655937	6.44e-05	0.0003462	0.0005612	0.0002813	0.0006736	0.0008855	0.00036	0.0003316	0.000735	0.0009502	0.0034076	0.0050489	0.0105723	0.0119446	0.005344	0.0009902
N	8052	G	0.00134542	0.656526	0	0	0.0001294	0	0	0	0	1.74e-05	0	6.45e-05	0.0021284	0.0013579	0.0021052	0.0021338	0.0013268	0.0011675
N	2210	T	0.00104585	0.656527	6.44e-05	0.0001081	4.31e-05	4.02e-05	3.36e-05	3.05e-05	0.000166	0.0002614	8.56e-05	6.45e-05	0.000368	0.0012262	0.0020961	0.0018713	0.0010697	0.0002872
N	3486	T	0.00108837	0.656584	4.29e-05	4.32e-05	0.0001294	4.02e-05	6.73e-05	0.0012502	0.0002766	0.0002789	0.0002447	0.0005346	0.0009228	0.001776	0.0015241	0.000895	0.001275	0.0022797
N	11507	A	0.00924061	0.656781	2.15e-05	2.16e-05	4.31e-05	4.02e-05	0	3.05e-05	0	1.74e-05	3.67e-05	0.0017515	0.010192	0.0141604	0.0164106	0.0122667	0.010504	0.0033846
N	11222	T	0.00145659	0.65685	0.0001502	0.0001729	0.0002156	0.0001606	0.0002018	0.0003354	0.000332	0.0008366	0.0014686	0.0019639	0.0028549	0.0029751	0.0018256	0.000808	0.0009441	0.000505
N	26527	T	0.00150274	0.657234	0.0012024	0.0007354	0.0019851	0.0023301	0.0027945	0.0032029	0.0041517	0.0029484	0.0026493	0.0015219	0.0016923	0.0016877	0.0009762	0.0012299	0.0012026	0.0007279
S	19974	G	0.00345064	0.65726	2.15e-05	4.33e-05	4.33e-05	0.000123	0	3.06e-05	0	0.000175	0.0003584	0.0007505	0.002451	0.0054125	0.0062258	0.0055817	0.0032612	0.0008994
N	6539	T	0.00388102	0.657622	0.0003438	0.0005194	0.0009493	0.0010447	0.0015482	0.0011904	0.0007476	0.0004186	0.0048748	0.0044647	0.0030427	0.0024072	0.0017346	0.0058164	0.0078553	0.0075805
S	11173	T	0.00185866	0.657703	8.58e-05	0.0003675	0.0001725	0.0002009	0.0005383	0.0003965	0.0006365	0.0004881	0.000869	0.0012818	0.0015368	0.0010669	0.0021144	0.0022315	0.0049828	0.0007545
N	14125	G	0.0025355	0.658028	0	2.16e-05	8.62e-05	0.0001205	0	0	2.77e-05	1.74e-05	2.45e-05	0.0004609	0.0011736	0.0029599	0.0045431	0.0035556	0.0039405	0.0024682
S	23506	T	0.00127424	0.659835	0.0001073	8.65e-05	0.0002156	0.0001607	6.73e-05	6.1e-05	2.77e-05	6.97e-05	0.000208	0.0003964	0.0001974	0.0010481	0.0017932	0.0024843	0.0023161	0.0009427
S	29422	T	0.00397085	0.660085	0.0014724	0.0016949	0.0017394	0.0041091	0.0030404	0.0059367	0.0029913	0.0057654	0.0077237	0.0083693	0.0081755	0.0063576	0.0031557	0.0017707	0.0016358	0.0008009
S	8152	T	0.00305634	0.660121	0	2.16e-05	0.0003019	0.0003614	0.0005383	0.0007621	0.0013833	0.0002092	0.0007341	0.0027649	0.0050409	0.0051635	0.0054134	0.0038272	0.0007704	7.18e-05
N	21194	G	0.00316094	0.660148	2.19e-05	0	4.5e-05	8.27e-05	0	0.0001844	2.79e-05	7.06e-05	0.0003113	0.0016396	0.0048545	0.0055646	0.0044606	0.0036747	0.0038043	0.0006768
S	2659	A	0.00279843	0.66057	0	0.0003908	0.0001303	4.04e-05	3.37e-05	3.05e-05	0	3.49e-05	0.0002821	0.0003048	0.0013786	0.0030519	0.0057622	0.0046967	0.0029535	0.0011872
N	1593	T	0.00163942	0.661273	0.0002361	0.0006054	0.0013804	0.0024106	0.0016152	0.0007013	0.0013282	0.0009937	0.0013226	0.0015211	0.0019476	0.0020161	0.0013919	0.0012118	0.0013055	0.0050906
N	25947	T	0.00569257	0.661354	0.0057086	0.0044977	0.0037529	0.0022493	0.0011106	0.0025625	0.0060036	0.0070432	0.0067048	0.0080148	0.0130143	0.012537	0.0058207	0.0020675	0.0008946	0.0007811
S	17427	T	0.00214876	0.661418	0.0002575	0.0004106	0.0002587	0.0019279	0.0018166	0.0015853	0.0014937	0.0032242	0.0027158	0.0036495	0.0027789	0.0012027	0.0009256	0.0018199	0.0031019	0.0055913
N	21974	C	0.00574425	0.661536	0.000258	0.0008653	0.0005182	0.0003216	0.0009436	0.0003057	0.0004429	0.0020588	0.0021093	0.0019262	0.0040728	0.0031512	0.0054661	0.0106535	0.0109138	0.0096224
S	29332	T	0.00127837	0.661568	6.44e-05	0.0001297	0.0001725	0.0010848	0.0036331	0.0007621	0.0011344	0.0013597	0.0011258	0.0017057	0.0019268	0.0015005	0.0012237	0.0011693	0.0012708	0.0007539
N	10116	T	0.00228482	0.662172	4.29e-05	0.000497	0.000388	0.0003614	0.0002691	0.0002439	0.0001383	0.0004008	0.0006729	0.0009216	0.0006881	0.0011604	0.0025824	0.0046463	0.0047917	0.0017411
N	16468	T	0.00755554	0.662353	0.0002789	0.000281	0	0.0002811	0.0002356	0.0001524	0.000166	0.0002266	0.0005628	0.0024176	0.0041192	0.0065985	0.0097933	0.0149932	0.0133579	0.0037244
N	13329	T	0.00307485	0.663178	6.44e-05	0.0003026	0.0010348	0.0003212	0.0005046	0.0005182	0.0015766	0.0018128	0.0011635	0.0008019	0.0009763	0.0015599	0.0026065	0.0060814	0.0070868	0.0031956
N	11430	G	0.00102296	0.664249	0.0001717	0.0005619	0.0003019	4.02e-05	6.73e-05	0.000183	0.000332	0.0001917	0.0014193	0.0022126	0.0015954	0.0014897	0.001407	0.0008107	0.0005563	0.0002334
S	22264	T	0.00152706	0.664394	0.0002579	0.0003683	8.64e-05	0.000523	0.0006751	0.0016507	0.0035176	0.0029694	0.002855	0.0016238	0.0018908	0.0018635	0.0015034	0.0012824	0.0013308	0.0007489
N	23934	T	0.0013852	0.664681	0.0001718	0.0001946	0	0.0001205	0.0001346	0.000122	8.3e-05	0.000279	6.12e-05	0.0002397	0.0004055	0.0007708	0.0020472	0.0027887	0.0024525	0.001131
N	28739	T	0.00246973	0.665393	0.0010728	0.0004322	0.000345	0.0001205	0.0003027	0.0001219	0.0001936	0.0004008	0.0001835	0.0003133	0.0004374	0.0015456	0.0034433	0.004574	0.0049331	0.0025039
S	17280	T	0.00160568	0.665743	0.0001931	0.0002593	0.0003449	0.000241	0.0004036	0.000823	0.0004426	0.0003137	0.0005629	0.002046	0.0025709	0.001508	0.000961	0.0012866	0.0032944	0.0031861
S	29254	A	0.00101951	0.666914	4.3e-05	0.0001517	0.0002162	0.0003216	0.0005722	0.0011591	0.0028506	0.0011862	0.0007469	0.0006181	0.0010091	0.0016517	0.000968	0.001155	0.0009761	0.000754
S	28001	T	0.00268707	0.667268	0.000451	0.0008006	0.0011246	0.0006853	0.0010451	0.0014704	0.0058337	0.0041848	0.0032397	0.006501	0.0029504	0.0026264	0.0021871	0.002451	0.0030467	0.0012149
S	28498	T	0.0048118	0.668119	2.15e-05	2.16e-05	8.62e-05	0.0002008	0.0001009	6.1e-05	5.53e-05	0.0001221	0.0001592	0.0008297	0.001606	0.0045348	0.0085955	0.00753	0.0079432	0.0044609
N	25889	T	0.00478675	0.668499	8.67e-05	0.0004564	0.0006052	0.0025772	0.0022959	0.003791	0.0048563	0.0058854	0.0065355	0.008655	0.0095237	0.0099007	0.0036031	0.0029468	0.0026435	0.0010787
N	1514	T	0.00109884	0.668658	0.0006225	0.0001514	0.0027614	0.0024909	0.0024224	0.0014636	0.0009132	0.0008891	0.001298	0.0014844	0.0013128	0.0010717	0.0007905	0.0012602	0.0010743	0.000422
S	16827	A	0.00120088	0.669152	0	0	4.31e-05	8.03e-05	0.0001009	0	2.77e-05	6.97e-05	7.34e-05	0.0003134	0.0007523	0.0009398	0.0017808	0.0016995	0.0023108	0.0016696
S	21622	T	0.00236352	0.669377	0.000301	0.0006945	0.001818	0.0013725	0.001789	0.0016845	0.0008936	0.0009156	0.0011714	0.0014253	0.0021401	0.0021572	0.002562	0.002109	0.0029623	0.0072633
S	26606	T	0.00279006	0.669389	0.0002791	0.0003675	0.00069	0.0038556	0.0020529	0.000793	0.0001938	0.0002441	0.0009193	0.0013098	0.0013403	0.0021309	0.0029669	0.0038394	0.0049464	0.0063171
S	9016	C	0.00122193	0.669519	0	0	0	0.0001205	0	0	0	1.74e-05	0.0001714	0.0006637	0.0006614	0.0006249	0.0017689	0.0020313	0.0022979	0.001508
N	7011	T	0.00114665	0.670812	0.0033208	0.0012604	0.0017346	0.0015311	0.00044	0.000398	0.0004722	0.0007901	0.0023529	0.0011118	0.0016188	0.0013684	0.0008906	0.0007813	0.0011062	0.0006841
N	18176	T	0.00560848	0.671425	4.3e-05	0.0004327	0.00069	0.0004418	0.0001346	0.0004268	0.0023238	0.0021465	0.0019699	0.0029682	0.0074632	0.0111171	0.0056076	0.0042495	0.0068678	0.0110933
N	25726	T	0.00122984	0.671531	0.0001517	0.0003692	0.0005185	0.000483	0.0005395	0.0015887	0.0008049	0.0019296	0.0025749	0.0025918	0.0023591	0.0016484	0.000904	0.0007332	0.0007926	0.0005934
N	29527	T	0.00666935	0.671796	0.0001296	0.000195	0.0001728	0.000161	0.000202	0.0001221	0.0001937	0.000157	0.0011414	0.0013395	0.0041796	0.0069618	0.0126249	0.0133418	0.0058531	0.0005747
S	1594	T	0.00287789	0.672393	0.0019959	0.0024429	0.0092756	0.0025314	0.0025912	0.0050924	0.0026287	0.0021098	0.0015188	0.0019637	0.0018195	0.0017716	0.0026185	0.0041055	0.0042376	0.0021368
N	12053	T	0.00384127	0.672595	0.0012659	0.0033498	0.0026303	0.0038548	0.0040706	0.0032316	0.0029324	0.0039562	0.0058238	0.0066087	0.0092229	0.0081936	0.0033431	0.0014253	0.0003337	0.0002782
N	936	T	0.00391672	0.673378	0.0002575	0.0007348	0.0008624	0.0011646	0.001514	0.0023478	0.003264	0.0066954	0.0050563	0.0086925	0.0078868	0.005028	0.0036119	0.0029083	0.002217	0.0011131
N	22088	T	0.00293117	0.673429	0.0004942	0.0005628	0.0004752	0.0010454	0.0008772	0.0018931	0.0023272	0.006337	0.00653	0.0034242	0.0023356	0.002082	0.0044888	0.0036571	0.0015147	0.0007009
N	1758	T	0.00302689	0.673559	0.0002147	0.0006704	0.0015532	0.0040601	0.0031642	0.0019823	0.0034584	0.0059813	0.0081816	0.0050909	0.003188	0.0015794	0.0018434	0.0029128	0.0040495	0.0023702
N	7863	G	0.00122925	0.673585	2.15e-05	2.17e-05	0.0003032	4.02e-05	3.37e-05	0.0001526	0.0002784	0.0004224	0.0006173	0.0007694	0.0012557	0.0029741	0.0019404	0.0008217	0.0014142	0.0002338
N	2445	T	0.00183896	0.674037	0.0001075	0.0002597	8.64e-05	0.0007635	0.0008417	0.0028066	0.0039024	0.0032609	0.0033918	0.0025459	0.0029954	0.0019566	0.0011509	0.0017867	0.0015466	0.0012668
N	17523	T	0.00251048	0.674357	0.0001073	0.0001513	0.0004746	0.0001606	0.0003701	0.0006708	0.0002213	0.0004009	0.0003303	0.0003779	0.0006135	0.0023587	0.0046585	0.0057411	0.0019126	0.0006372
S	3994	T	0.00179352	0.67512	0.0002579	4.33e-05	0	8.04e-05	0.0001684	0.0003964	5.54e-05	0.0001922	0.0001963	0.0005444	0.0007376	0.002258	0.0041549	0.002833	0.0012765	0.0002245
N	2847	T	0.00116896	0.675444	2.15e-05	0	0	8.05e-05	3.37e-05	9.15e-05	0.0014957	0.0002442	0.0001103	0.00012	0.000299	0.0011804	0.00214	0.0020959	0.0015627	0.0003054
N	2270	G	0.00181826	0.675464	2.15e-05	2.16e-05	0	4.02e-05	0	0.0001831	0	3.49e-05	2.45e-05	0.0006733	0.0011478	0.001388	0.0030278	0.00234	0.0038281	0.0015005
N	24138	T	0.00110847	0.675582	0.0002361	0.0016645	0.0004313	0.0008836	0.0006729	0.0010976	0.001715	0.000959	0.0018724	0.0027746	0.0022352	0.0013955	0.0010261	0.0005666	0.0003294	0.0003052
N	28109	T	0.00215562	0.675768	0.0003864	0.0003028	0.0004755	0.0004428	0.0004717	0.0004903	0.0002496	0.0003669	0.000454	0.000675	0.0009804	0.0012364	0.0020957	0.0040964	0.0052693	0.0011709
S	8593	C	0.00274742	0.676491	0	0	0	0	0	3.05e-05	2.77e-05	0	3.68e-05	0.0001846	0.0013241	0.0030378	0.0056609	0.0046166	0.0029154	0.0015802
S	3961	T	0.00202238	0.677649	0.0001074	0.0001949	0.0005179	0.0014867	0.0012457	0.000427	0.0001937	0.0002271	0.0003681	0.0003229	0.0003634	0.0008419	0.002307	0.0042708	0.0042947	0.0017866
N	11005	A	0.0019775	0.679238	0	0.0001299	8.65e-05	0.0001628	0.0004409	0.0001849	0.0004465	0.0002803	0.000173	0.0008216	0.0012675	0.0012739	0.0020285	0.0033386	0.0037756	0.0036734
N	3004	T	0.00528807	0.680298	8.59e-05	0.0001081	8.63e-05	0.0001205	0.0005725	0.0015004	0.0032926	0.0039746	0.0030238	0.0013093	0.0009605	0.0016549	0.0055829	0.0122287	0.010085	0.0036717
S	1807	G	0.00269188	0.680543	2.15e-05	0	0	0	3.37e-05	3.05e-05	8.3e-05	0	3.67e-05	0.0002029	0.0012922	0.0029426	0.0056423	0.0045588	0.0028764	0.0011311
N	11634	T	0.00111262	0.681189	6.44e-05	6.48e-05	0.0002156	0.0007228	0.0002019	0.0001524	5.53e-05	0.0002614	0.0003059	0.0011063	0.0015522	0.0024951	0.0020371	0.0007835	0.0005606	0.0001077
N	12756	T	0.00137301	0.681241	0.0002575	0.0001513	0.0006036	0.0016864	0.0005719	0.0005487	0.0009406	0.0019693	0.0004893	0.0009217	0.0008748	0.0012121	0.0013148	0.0010908	0.0023959	0.0038322
N	27644	T	0.00144212	0.681455	0.00011	0.0002955	9.2e-05	0.0001262	0.0001366	0.0005226	0.0006166	0.0004639	0.0002557	0.0003224	0.0006894	0.0005777	0.0012758	0.0029073	0.0033685	0.0013408
S	20724	G	0.00280083	0.681778	0	0	0	0	0	0	0	0	6.12e-05	0.0002585	0.0013619	0.0030724	0.0057982	0.0048346	0.0029629	0.0011405
N	10341	T	0.0012817	0.68199	8.62e-05	0.0002827	0.0003483	0.0002421	0.0004383	0.0028715	0.000277	0.0014828	0.0015672	0.0018363	0.0027279	0.0009023	0.0008138	0.0014225	0.0015365	0.0006104
S	14262	T	0.00150435	0.682231	0.0001931	0.0003674	0.0001725	0.0001205	0.0002018	0.0006402	0.0003043	0.0003137	0.0003181	0.000424	0.0001761	0.0003852	0.0018277	0.0034955	0.0027554	0.0014718
S	15952	T	0.00140587	0.682691	0.0002575	0.0001729	0.0009491	0.0034936	0.002322	0.0015554	0.0009405	0.0015513	0.0026794	0.0029039	0.0013498	0.0013126	0.0016094	0.0012981	0.0009894	0.0002693
S	28699	G	0.00271613	0.682993	0	0	4.31e-05	0	0	0	5.53e-05	0	0	0.0001936	0.0013497	0.0029977	0.0056874	0.0046298	0.0028499	0.0011129
N	3692	T	0.00118897	0.683237	0.0001077	0.0005861	0.0002592	0.0022097	0.0013465	0.0002135	0.0003874	0.000994	0.0012495	0.0031375	0.0019058	0.0016087	0.0009526	0.0008776	0.0009222	0.0006969
N	24224	C	0.0026963	0.683318	4.29e-05	0	0	0	0	0	0	0	0	0.0001936	0.0013499	0.0029899	0.0056372	0.00458	0.0028465	0.0011046
N	5886	T	0.00110859	0.683489	0.0001074	0.0004541	0.0006912	0.0002008	0.000101	0.0001221	2.77e-05	0.0004014	0.0002573	0.0004426	0.0002726	0.0005598	0.0009229	0.0023359	0.0025765	0.0009156
N	25317	T	0.00153138	0.683768	6.44e-05	6.48e-05	0.0003452	0.0004016	0.000101	0.0003964	0.0008023	0.0034159	0.0021776	0.0025252	0.0020552	0.0017154	0.0010496	0.0019527	0.0008086	0.0022886
N	21004	T	0.00136327	0.684161	0.000279	0.0001945	0.0004744	0.0001608	0.0001346	0.0001222	0.0001109	0.0001222	0.0002572	0.0005165	0.0005175	0.0006674	0.0012475	0.0028489	0.0030269	0.0013196
N	25886	T	0.00158664	0.684238	0.0002386	0.0004346	0.0006918	0.0016511	0.0019924	0.0019873	0.0018594	0.0022422	0.0041728	0.0028043	0.0022722	0.0028466	0.0011449	0.0008836	0.0009423	0.0003056
N	2862	T	0.00133775	0.684467	8.58e-05	0.0001081	4.31e-05	8.03e-05	6.73e-05	0.0002439	8.3e-05	0.0001743	0.0003426	0.0004608	0.0003787	0.0007517	0.0015993	0.0024901	0.0029702	0.0012567
S	26076	C	0.00150771	0.684574	2.15e-05	4.34e-05	0.0008647	4.02e-05	0.0001682	0.0005492	8.3e-05	0.0002617	0.0004174	0.00012	0.0009026	0.0007715	0.0021446	0.0037821	0.0018587	6.29e-05
N	25217	T	0.0017721	0.687388	0.0030475	0.0027253	0.0050943	0.0024104	0.0007743	0.000976	0.0006366	0.0006625	0.002791	0.0034858	0.002087	0.0017015	0.0012681	0.0014772	0.0017726	0.0010505
N	27904	C	0.00150002	0.68771	0	0	0	0	0	0	0.0001667	7e-05	4.94e-05	0.0003899	0.0010135	0.0022662	0.0032752	0.0022112	0.0010886	0.0002355
N	18186	T	0.00227909	0.689126	8.61e-05	6.49e-05	0.0002156	0.0022091	0.0022202	0.0007622	0.0004703	0.002705	0.0025694	0.0027099	0.0040544	0.0053801	0.0031251	0.0008559	0.0008472	0.0005116
N	28045	T	0.0017047	0.690383	0.0005799	0.0010387	0.0009089	0.0011699	0.0013154	0.004508	0.0009729	0.0012089	0.0025456	0.0036715	0.0035551	0.0019107	0.0011312	0.0011553	0.0011116	0.0011079
N	1154	G	0.00295472	0.692401	2.15e-05	0	0	0.0001607	3.36e-05	0.0003658	0.0004149	0.0005925	0.0008568	0.0027834	0.0050941	0.0051119	0.0051738	0.0037033	0.0005947	0.0001795
S	19854	T	0.00799686	0.692485	6.45e-05	0.0001081	0	0.0006831	0.0003028	9.14e-05	0.000166	0.0002092	0.0013286	0.0084968	0.0135037	0.0147556	0.0139137	0.0069421	0.0051611	0.0021003
N	26604	C	0.0076335	0.693283	2.15e-05	2.16e-05	4.31e-05	4.02e-05	0	0	0	6.97e-05	0.0002696	0.0011161	0.0037697	0.0061952	0.0139608	0.0161505	0.008837	0.0017881
N	23012	C	0.00264588	0.693821	8.67e-05	2.19e-05	0.0004354	0.0002024	0.0001719	3.16e-05	0.0001398	0.0004241	0.0002465	0.0003252	0.0004938	0.002389	0.0050337	0.0059965	0.0021417	0.0010668
N	9749	G	0.00516138	0.695823	4.29e-05	0.0005623	0.0012943	0	0	9.17e-05	0.0001937	0.0002614	0.0001347	0.0005994	0.0013561	0.0031691	0.0079858	0.0114653	0.0081823	0.002802
N	25677	T	0.00367821	0.696472	0.0001951	0.0013033	8.64e-05	0.0010866	0.000236	0.0002139	0.0007492	0.0076675	0.0013431	0.0032402	0.0060534	0.0059387	0.0055205	0.0041211	0.0011055	0.0005664
N	28227	T	0.00111202	0.69678	0	0	4.32e-05	0.000201	3.37e-05	0	2.77e-05	0	3.68e-05	7.39e-05	0.0002354	0.0010422	0.001703	0.0023929	0.0017145	0.0005406
N	28191	T	0.00581728	0.697157	4.29e-05	4.33e-05	0	0	3.37e-05	6.12e-05	0.0001109	6.99e-05	0.0005156	0.002367	0.0076398	0.0099199	0.0114794	0.0080177	0.0024525	0.0008283
N	1968	T	0.00127695	0.697709	0.0001503	0.0012758	0.0015551	0.0016876	0.0042092	0.0026322	0.0011346	0.00136	0.0011508	0.0012722	0.0014353	0.0014523	0.0011619	0.0011603	0.0012754	0.0006197
S	28396	T	0.00136589	0.697731	0.0001288	0.0001297	0.0007335	0.0003614	0.0002019	0.0005488	0.0005256	0.000401	0.0004166	0.0003688	0.0004215	0.000616	0.0009589	0.0034873	0.0028213	0.0006283
S	29167	T	0.00193356	0.697917	0.0005594	0.0005199	0.000519	0.0007229	0.0003365	0.0017074	0.0038735	0.004237	0.0041987	0.0033105	0.0024981	0.0023274	0.0013743	0.0013504	0.0016008	0.0017684
N	17551	A	0.0053453	0.698271	4.3e-05	2.16e-05	4.32e-05	4.02e-05	3.37e-05	0.0001525	8.31e-05	0.0001046	0.0003672	0.000922	0.0032445	0.005183	0.0101254	0.0114374	0.0045402	0.0001975
N	21034	T	0.00144836	0.699024	0.0003004	0.0002161	0.0004745	0.0006835	0.0021887	0.003727	0.0021895	0.0023214	0.0021189	0.0030346	0.0018034	0.0018799	0.0009496	0.0007687	0.0011386	0.0019927
S	24109	T	0.00290061	0.699054	0	2.16e-05	4.31e-05	4.02e-05	0	3.05e-05	2.77e-05	0.0001569	0.0001224	0.0004516	0.0012375	0.0027014	0.0044105	0.0040111	0.0062681	0.0031411
S	17865	C	0.00202709	0.699554	2.15e-05	2.17e-05	4.31e-05	8.04e-05	6.73e-05	3.05e-05	0	0.0001047	2.45e-05	0.0005445	0.0036361	0.0038427	0.0030596	0.0021169	0.0020316	0.0006292
N	7029	T	0.0027969	0.699573	6.47e-05	6.52e-05	8.67e-05	0.0001612	0	0.0001532	8.33e-05	0.000123	0.0001115	0.0008525	0.0008471	0.0018739	0.0038395	0.0053706	0.0058153	0.0017372
N	25046	T	0.00163257	0.700223	0.0001502	0.0001945	0.0004743	0.001245	0.0009082	0.0006402	0.0007745	0.0006448	0.0016271	0.001696	0.0019098	0.0015881	0.0012264	0.001133	0.0025115	0.0048918
S	1180	G	0.00148135	0.700581	0	0	4.31e-05	0	0	3.05e-05	2.77e-05	1.74e-05	0	0.0007373	0.0019897	0.0026875	0.0029688	0.0017598	0.0005605	0.0006193
S	20178	T	0.00378636	0.700762	0.0005632	0.0010871	0.0014352	0.0012736	0.0012533	0.0030763	0.0040842	0.0096844	0.0086334	0.006505	0.0039507	0.0035747	0.0034826	0.0032792	0.0035688	0.0018909
S	22801	T	0.001086	0.701228	0.0001936	0.0003042	0.0004766	0.0004022	0.0008092	0.0013461	0.0013901	0.0028631	0.0026475	0.0016876	0.0012724	0.000932	0.0009415	0.0008926	0.0008819	0.0007543
N	11474	G	0.00144753	0.702283	6.44e-05	4.32e-05	0	0	0	0	0	3.49e-05	3.67e-05	0.0004425	0.0004963	0.0011327	0.0020236	0.0023117	0.0030981	0.0016694
N	22413	T	0.00100671	0.702424	0	0	4.56e-05	4.38e-05	3.59e-05	3.28e-05	0	1.84e-05	0.0001027	0.0001073	0.0001223	0.0009469	0.0022804	0.0013272	0.0015405	0.0008166
S	12892	A	0.00156339	0.702714	4.29e-05	0	4.31e-05	4.02e-05	3.36e-05	0	2.77e-05	0.000122	2.45e-05	0.0001198	0.0004108	0.0017432	0.0037121	0.0018864	0.002118	0.0010773
S	4009	T	0.00158719	0.702728	0	2.17e-05	8.63e-05	0	0.000101	0.0002135	0.0011348	1.75e-05	7.36e-05	0.0001753	0.0005131	0.0019568	0.0038768	0.0018673	0.0020045	0.0002245
S	11956	T	0.0032097	0.702796	0.0002789	0.0003458	0.0008624	0.0010442	0.0015812	0.0021042	0.0058391	0.0041136	0.0082958	0.0060841	0.0041287	0.0033313	0.0034613	0.0020131	0.0025077	0.0020014
N	1191	T	0.00872862	0.703246	0.0004938	0.0012105	0.0011646	0.0042577	0.0028266	0.0047016	0.0063358	0.0065001	0.0052321	0.0063329	0.0051074	0.0044782	0.0040836	0.0129511	0.018757	0.0221833
S	23155	C	0.00350412	0.703434	0.0001716	6.48e-05	0	0	0	0	5.53e-05	0	0.0002814	0.0014286	0.0046407	0.0061421	0.00687	0.004849	0.0013907	0.00035
S	9319	T	0.00176224	0.703734	0.0010113	0.000282	0.0004757	0.0002844	0.0010149	0.0025153	0.0005	0.0007016	0.0009715	0.0012593	0.0016271	0.0013221	0.0015629	0.0019375	0.0022713	0.0053463
S	14646	A	0.00303337	0.703941	2.15e-05	0	0	0	0	0	0	5.23e-05	3.67e-05	0.0002673	0.0006831	0.0025934	0.0063154	0.0058889	0.0032829	0.0017503
S	5077	C	0.00156121	0.704642	2.15e-05	0	0	0	0	0	0	1.75e-05	3.68e-05	0.0005446	0.0008231	0.0011341	0.0020775	0.0026069	0.003522	0.0010875
S	7945	T	0.00234725	0.705191	0.0005798	0.0008884	0.0010397	0.0006032	0.0005726	0.0007019	0.0010025	0.0014085	0.0039155	0.0064364	0.0042891	0.0026394	0.0018668	0.0017733	0.0020789	0.0010438
N	29625	T	0.00122998	0.705703	0.0003457	0.0006287	0.0008219	0.0038686	0.001887	0.0008241	0.0005259	0.0007325	0.0011901	0.0010901	0.0010047	0.0016143	0.0017337	0.0014464	0.000859	0.0001887
S	11674	T	0.0016785	0.7059	0.0006442	0.0003242	0.0003883	0.0004418	0.0006056	0.0005489	0.0030178	0.0016038	0.004896	0.0016783	0.001729	0.0020402	0.0017753	0.0015346	0.0015412	0.0007274
N	11804	A	0.00507274	0.706023	0	0	8.63e-05	0	0.0004037	0.000122	0	8.72e-05	0.0009791	0.0012907	0.001313	0.002543	0.0077128	0.0115524	0.0081644	0.0024236
N	26895	T	0.00207774	0.706446	0.000279	0.0012325	0.0015096	0.0013671	0.0016823	0.0070169	0.0032937	0.0015347	0.0021694	0.0017517	0.0024173	0.0023408	0.0019997	0.0018867	0.0024518	0.0011938
N	28690	C	0.00304563	0.706933	2.15e-05	2.16e-05	0	4.02e-05	3.36e-05	0	0	5.23e-05	6.12e-05	0.0001567	0.0006082	0.0024387	0.0062948	0.005971	0.0034877	0.0018311
S	16173	T	0.00172965	0.707544	8.58e-05	6.48e-05	0.0006467	0.0008432	0.0002691	0.0005182	8.3e-05	0.0006274	0.0036947	0.0015483	0.0017869	0.0016866	0.0015005	0.0016151	0.0022035	0.0041462
N	25621	T	0.00417006	0.709556	0.0001932	0.0002378	0.0003881	0.0001606	0.0005047	0.0002746	0.0009685	0.002005	0.0042968	0.0051077	0.0046692	0.0109108	0.0059795	0.0027726	0.0023922	0.0010864
S	26464	T	0.00459308	0.709719	0.0002147	0.0005626	0.0004749	0.0056245	0.0041065	0.0038743	0.0014118	0.0011865	0.0015213	0.0012823	0.002151	0.0032581	0.0025907	0.0083664	0.0124841	0.0022839
S	3695	T	0.0017444	0.709794	0.0001508	0.0002388	0.0004751	0.0008035	0.0033323	0.0044534	0.0035697	0.0019358	0.0015801	0.0012273	0.0016228	0.0014629	0.0015916	0.0026116	0.0018661	0.0006064
N	28044	T	0.00510409	0.709902	6.44e-05	4.33e-05	0.0001731	0.0001614	0.0004384	0.0006439	0.0002224	0.0006307	0.0002966	0.0003067	0.0010902	0.0028755	0.0077912	0.0116624	0.0083673	0.0025248
N	13715	G	0.00464416	0.709966	0	0	4.31e-05	0	3.36e-05	0	0	1.74e-05	0.0001469	0.0002489	0.0008589	0.004469	0.009765	0.007776	0.0068772	0.0016787
N	17762	T	0.00343757	0.709985	0.0001937	0.0001519	0.0002159	0.0002816	0.0005391	0.0001835	0.0001939	0.0002968	0.0006379	0.000711	0.0010151	0.0015307	0.0042042	0.0079829	0.0066243	0.0018067
S	529	T	0.00241508	0.710004	4.3e-05	0.0001081	8.63e-05	0.0001205	0.0002024	0.0004292	0.0008314	0.0004362	0.0004413	0.0010059	0.0008645	0.0008837	0.0025397	0.0060303	0.0044907	0.0009159
S	19167	G	0.00525577	0.710281	6.44e-05	0	0	0	0	0	2.77e-05	0	0.0002814	0.0007466	0.0030677	0.0047225	0.0101389	0.0114449	0.0045186	0.0002154
N	13436	T	0.00100126	0.710413	4.33e-05	6.51e-05	4.32e-05	0.0002012	6.74e-05	0.0003055	0.0003601	5.24e-05	0.0001228	0.0006927	0.0004331	0.0005088	0.0008105	0.0017885	0.0025166	0.0012338
N	23948	C	0.00192649	0.711436	2.15e-05	6.49e-05	4.32e-05	0.0001607	0.0001683	0.0002135	0.0001661	3.49e-05	0.0006487	0.0005808	0.0006509	0.0007567	0.0021682	0.0041246	0.0041601	0.0014632
N	2494	T	0.00126811	0.711494	6.45e-05	0	0	8.04e-05	0.000202	0.0001525	0.0001937	0.0001743	8.57e-05	0.0001199	0.0003363	0.0004421	0.001735	0.0026972	0.0024668	0.0012933
N	19684	T	0.00146254	0.711778	0.0045868	0.0009319	0.0007335	0.0008449	0.0005384	0.0009756	0.0006639	0.0022311	0.0028423	0.0017743	0.002124	0.0017031	0.0010622	0.0008358	0.0013192	0.0014367
S	14340	T	0.00524208	0.711882	6.44e-05	2.16e-05	8.63e-05	0	0	0	8.31e-05	5.23e-05	0.0002448	0.0005992	0.0030066	0.0046879	0.0101185	0.0114607	0.0045707	0.0001526
S	5581	T	0.00390227	0.712637	6.47e-05	4.34e-05	4.32e-05	0.000241	6.73e-05	0	2.78e-05	8.8e-05	0.0003215	0.0005384	0.0010253	0.0022288	0.0058463	0.0090662	0.006079	0.0021095
S	4285	A	0.00104968	0.713292	2.15e-05	2.16e-05	0.0001294	0.0001205	0	0	0	0.0001745	0.0001348	9.22e-05	0.0002774	0.0005733	0.0015625	0.0021336	0.002131	0.0004398
N	29405	C	0.00176692	0.713912	0.0001732	0.0001739	8.71e-05	0.0002014	0.0002703	0.0012829	0.0004154	0.0010132	0.0022604	0.0029758	0.0033742	0.0039078	0.0020277	0.0009924	0.0008668	0.0002519
N	6762	T	0.00211289	0.713985	0.0002363	0.0003893	0.0001294	0.001165	0.0048446	0.0010978	0.0008855	0.0013772	0.0008443	0.0005992	0.0010725	0.0008181	0.0016505	0.0046159	0.003946	0.0013195
N	24138	A	0.00614125	0.714997	0	0	0	0	0	0	0.0008852	0.0014646	0.0010647	0.0006268	0.001339	0.0028897	0.008468	0.0137555	0.0113338	0.0042011
S	21895	C	0.00244583	0.715036	4.3e-05	2.16e-05	0	0	3.37e-05	3.05e-05	5.54e-05	6.98e-05	8.58e-05	0.0001577	0.0006751	0.0021156	0.0045979	0.0056306	0.0020538	0.0009977
S	25000	T	0.00203707	0.715836	0.0002146	0.0003458	0.0009918	0.0007629	0.0010428	0.0019207	0.0038182	0.003573	0.0045025	0.004121	0.0036649	0.0021658	0.0013237	0.0015941	0.0016344	0.0004487
N	3411	T	0.00175604	0.715942	0.0002361	0.0011239	0.0008627	0.001004	0.0037349	0.0020735	0.0014117	0.0018846	0.0033435	0.0039382	0.0035857	0.002782	0.0012326	0.0008499	0.0008132	0.0003771
S	28804	G	0.00110851	0.716634	0	0	0	4.03e-05	3.37e-05	3.05e-05	0	6.98e-05	0.0002452	0.0003506	0.0007477	0.0006209	0.0009857	0.0025509	0.0022407	0.00062
N	905	G	0.00113265	0.717444	0	2.16e-05	0	0	0	0	0	0	0	5.53e-05	0.0002134	0.0007706	0.0021081	0.0023658	0.0016178	0.0006014
S	12121	G	0.00282907	0.717586	8.58e-05	2.16e-05	0	0.0001606	0.0001346	6.1e-05	8.3e-05	3.49e-05	0.0006484	0.0026914	0.0047857	0.0049657	0.0050942	0.0036431	0.0005476	1.79e-05
N	19274	A	0.00518674	0.71773	4.29e-05	4.32e-05	4.31e-05	0	0	0	2.77e-05	0	0.0001958	0.0004885	0.0028968	0.0045623	0.0101148	0.011409	0.0044923	0.0001616
S	28948	T	0.00120084	0.718301	0.0001289	0.0003896	0.0006041	0.0001209	0.0001348	0.0003663	0.000388	0.0005409	0.0022571	0.0017444	0.0027615	0.0021872	0.0012898	0.0006397	0.0006213	0.0002875
S	10030	T	0.00156136	0.718605	6.44e-05	0.0001081	0.0004744	0.0006828	0.0015149	0.0016188	0.0008864	0.0014331	0.0023521	0.0039499	0.0033944	0.0022373	0.0013152	0.0009253	0.0008558	0.0003411
S	18348	T	0.00232392	0.718838	0.0004936	0.0009948	0.0006471	0.0009641	0.0006729	0.0005793	0.0027949	0.0034687	0.0027175	0.0060499	0.0053068	0.0026506	0.0014802	0.0014857	0.0016346	0.0014629
N	29586	T	0.00126436	0.719058	0.0001296	4.33e-05	0	0	0.0001011	0.0001229	0.0001117	0.0002626	0.0002953	0.0001202	0.0003274	0.0006652	0.0021501	0.0032219	0.0013132	0.0002156
S	22624	T	0.00186554	0.719366	6.44e-05	0.0004112	0.0004754	0.000844	0.0004717	0.0005493	0.0007485	0.0018342	0.0017152	0.0015894	0.0017205	0.0012461	0.0013155	0.0013144	0.0042899	0.0049127
S	3457	T	0.00236335	0.720242	6.44e-05	2.16e-05	4.31e-05	0	6.73e-05	3.05e-05	0.0001107	0.0004012	0.0003061	0.0005717	0.0003148	0.0020348	0.004609	0.0055759	0.0016991	0.0006643
N	20396	G	0.00325438	0.720509	2.16e-05	0	0	0	3.38e-05	3.05e-05	0.000111	0.0002797	0.0002831	0.0002131	0.0003795	0.0020707	0.0048187	0.0072123	0.0049297	0.003885
N	8084	A	0.00231204	0.722762	0	0	4.31e-05	0	0	9.15e-05	0	3.49e-05	0.000208	0.0009493	0.0012002	0.0022742	0.0028216	0.0037401	0.0034799	0.0049823
N	27220	C	0.00125316	0.724272	0	0	8.63e-05	0	0	0	0.0001107	0.0010286	0.0006005	0.0007377	0.0019282	0.0032545	0.0015165	0.0011065	0.0009462	0.0003143
N	1379	A	0.00136428	0.724285	4.29e-05	0.0002162	0.0001295	8.04e-05	0.0001009	3.05e-05	0	0.0001046	7.35e-05	3.69e-05	0.0001868	0.0007897	0.0022683	0.0031023	0.0022173	0.0003592
N	22104	T	0.00152881	0.724873	8.6e-05	0.0003465	0.0001296	0.0003218	0.0003713	0.001008	0.0027992	0.004033	0.002365	0.002705	0.0014165	0.0015073	0.0013682	0.0012987	0.0015097	0.0016281
S	400	C	0.00124002	0.726935	4.29e-05	2.16e-05	4.32e-05	4.02e-05	3.37e-05	6.13e-05	0	1.74e-05	2.45e-05	8.3e-05	0.0004802	0.0019233	0.0028052	0.001022	0.0015068	0.0017779
N	7798	T	0.00279548	0.72795	0.0004724	0.0012567	0.0016897	0.0071196	0.0043449	0.0023811	0.0013365	0.0005457	0.0006298	0.0009085	0.0008318	0.0013879	0.0027468	0.0051147	0.0054772	0.0019963
N	19079	G	0.00625843	0.728258	0	0	0	0	0	6.1e-05	0	0	0.0010767	0.0064056	0.0101037	0.0136215	0.0103221	0.0054091	0.0037697	0.001427
S	20592	C	0.00144122	0.728635	0	0.000109	0.0002601	0.0001212	3.37e-05	3.06e-05	0.000139	3.49e-05	4.9e-05	0.0003234	0.0007324	0.00076	0.0014341	0.00354	0.0027848	0.0006197
S	16111	T	0.00244253	0.729096	0.0009226	0.0003242	0.0006469	0.0010843	0.0026239	0.0025926	0.0016601	0.0049156	0.0072184	0.0040468	0.0033233	0.00245	0.0017041	0.0021802	0.0019235	0.0010684
N	25517	A	0.00146943	0.72911	0	0	8.63e-05	0.0001205	0	3.05e-05	0	0	7.34e-05	9.2e-06	0.0001281	0.0011237	0.0024926	0.0024603	0.0030608	0.0012929
S	23287	C	0.00182695	0.729342	0.0001717	0.0005402	0.0002587	4.02e-05	0.0002692	0.000122	8.3e-05	3.49e-05	0.0002692	0.0002765	0.0003094	0.0007189	0.0021347	0.0040469	0.0039878	0.0014269
S	22597	T	0.0024826	0.730079	0	2.16e-05	4.32e-05	0	0	0.0005191	2.77e-05	0.0001572	0.0003184	0.0011547	0.0038759	0.0052177	0.0047405	0.0025658	0.000912	0.0003233
N	26217	T	0.00105463	0.731197	0.0001074	0.0008885	0.0004753	0.000683	0.0006394	0.0003971	0.000498	0.0007323	0.0013012	0.0032584	0.0021524	0.0010628	0.0004984	0.0007507	0.0011086	0.0006736
S	13914	C	0.00111859	0.732124	0.0001502	0.0002378	0.0001293	0.0002009	0.0002355	0.0001829	5.53e-05	8.72e-05	0.0001836	3.69e-05	9.61e-05	0.0025996	0.0023175	0.0014135	0.0008601	0.0003321
N	24257	T	0.00133386	0.732824	0.0001073	0.0001297	0.0002588	4.02e-05	3.37e-05	0.0003357	2.77e-05	0.0001221	0.0001102	0.0003135	0.0005762	0.0011989	0.001348	0.0019024	0.0031075	0.0025148
S	878	T	0.00146687	0.733751	0	2.16e-05	0.0001294	0	0.0001009	6.1e-05	8.3e-05	5.23e-05	0.0001592	0.0003042	0.0003681	0.0007048	0.0019933	0.0036951	0.0023799	0.0004848
S	5008	T	0.00132348	0.734318	8.6e-05	0.0001298	0.0006483	0.0005632	0.0001347	0.0002145	0.0006939	0.0016048	0.0006134	0.0011261	0.0006998	0.0006022	0.0010304	0.0019219	0.0021926	0.0037836
N	4965	T	0.0041507	0.734818	0.0003652	0.0003676	0.0016388	0.0016064	0.0008748	0.01093	0.0070633	0.0029631	0.0017876	0.0014103	0.0015314	0.0029226	0.0059589	0.0075373	0.0045463	0.0016794
S	8809	T	0.0053717	0.735064	0	0.0001086	0.0008239	0.0002824	6.8e-05	0.0005862	0.0004722	0.000262	0.0003312	0.0005544	0.0009514	0.0027426	0.0075043	0.0131833	0.0092206	0.0020177
N	27461	T	0.00105215	0.736557	0	0.0001081	4.31e-05	4.02e-05	0.000101	0.0003357	5.54e-05	0.0001221	6.13e-05	0.0002772	0.0003019	0.0004592	0.0009964	0.0025248	0.0022191	0.0007928
N	21801	G	0.0046881	0.736848	0	2.16e-05	0	4.02e-05	0.0001011	0	2.77e-05	0	1.23e-05	0.0002038	0.000986	0.0023768	0.0071743	0.0105668	0.0081173	0.0033689
N	14408	A	0.00105936	0.737183	2.15e-05	0	0	0	0.000101	0	0	0	1.22e-05	6.46e-05	0.0001068	0.0010391	0.002448	0.0020115	0.0010319	0.0002154
N	9561	T	0.00108436	0.737473	0.0002147	0.000692	0.0004752	0.0002413	0.0029636	0.0030199	0.000859	0.0008368	0.0013833	0.0009497	0.0007848	0.0009779	0.0010828	0.0011707	0.0012223	0.0011337
S	14019	C	0.00133653	0.738414	0	0	0	0	0	6.1e-05	2.77e-05	0	0	9.2e-06	3.2e-05	0.0009871	0.0023497	0.0023293	0.0026657	0.0011757
N	26447	T	0.00123081	0.738473	0.0010951	0.0017961	0.0037987	0.0019283	0.0030292	0.0025323	0.0027681	0.0011515	0.0010673	0.001476	0.0013021	0.0011566	0.0009176	0.0012095	0.0009591	0.0005305
S	7201	G	0.00577383	0.739574	2.16e-05	0	0.0001305	0	0	3.06e-05	0	3.53e-05	3.71e-05	0.0002604	0.0015002	0.0038759	0.0084787	0.0138979	0.0091809	0.0019122
N	6101	A	0.00579407	0.739748	6.44e-05	0	0	0	0	0	0.000194	0.000192	0.0001103	0.0003692	0.0012786	0.0036266	0.0085993	0.013963	0.0092769	0.0020483
S	20844	T	0.00114165	0.739853	0.0002361	0.0001945	0.0005174	0.0007227	0.0002355	0.0030187	0.0027948	0.0008541	0.000734	0.0010323	0.0013817	0.0011982	0.0006694	0.001236	0.0019644	0.000763
S	6166	A	0.00121709	0.740055	0	0	0	0	3.37e-05	9.17e-05	0.0001386	0	7.36e-05	4.62e-05	0.0001766	0.0008056	0.0016348	0.0028033	0.0023012	0.0006198
S	1957	A	0.00156347	0.740087	4.29e-05	2.16e-05	8.64e-05	0.000241	6.73e-05	0.0002134	0.0001107	0.0002964	0.0001224	0.0001936	0.0003361	0.0004934	0.0021317	0.0039809	0.0026699	0.0006104
N	24410	C	0.00477144	0.741205	6.44e-05	0	4.31e-05	0	0	6.1e-05	5.54e-05	0.0001046	4.9e-05	0.000212	0.0010036	0.002422	0.0073466	0.0111239	0.0080636	0.0024386
N	13424	T	0.00100695	0.741732	2.17e-05	0.0001519	4.32e-05	4.03e-05	0.0001011	0.0001528	0.0001662	1.75e-05	0.0001718	0.0005542	0.0011443	0.0015734	0.0011802	0.0011483	0.0008299	0.0026298
S	28849	T	0.00220781	0.742052	0.000365	0.000909	0.0037975	0.0043937	0.0063332	0.0021369	0.0026042	0.0016922	0.0054208	0.0026947	0.0025105	0.0020882	0.0016172	0.002124	0.0021462	0.0008264
S	25072	C	0.00113132	0.742254	0	0	0	0	0	0	0	0	1.22e-05	4.61e-05	0.0002775	0.0005498	0.0018991	0.0024117	0.0020721	0.0004489
N	25702	T	0.00164968	0.74333	0.0001734	0.0001086	0.0003456	8.05e-05	3.37e-05	9.17e-05	0.0002498	0.0002807	0.0001725	0.0002499	0.0007276	0.0007913	0.0017872	0.0026676	0.003972	0.0028679
S	2455	T	0.00227422	0.743799	0.000645	0.0003895	0.0013386	0.0014065	0.0005722	0.0011593	0.003709	0.0064169	0.0018	0.0026567	0.0022262	0.0013592	0.0013722	0.001871	0.0037311	0.0050036
N	2276	G	0.00164329	0.744421	2.15e-05	2.16e-05	0.000605	0.0001206	0.0001684	9.15e-05	5.53e-05	0	2.45e-05	0.0002306	0.0003203	0.0006116	0.0023195	0.004146	0.0027846	0.0006198
S	5192	T	0.00179058	0.745227	0.00013	8.71e-05	0.0002617	0.0002021	0.0002365	0.0004606	0.0001667	0.0002444	0.0005771	0.0009799	0.0010969	0.0013551	0.0014791	0.0021306	0.0046298	0.0036412
S	17721	T	0.00176264	0.745951	0.0002149	0.0004328	0.0009064	0.0018484	0.0006729	0.0017083	0.0055388	0.0012382	0.0014811	0.0031347	0.0029559	0.0026969	0.0016244	0.0009853	0.0012493	0.0013642
N	21660	T	0.00124156	0.746687	4.3e-05	4.34e-05	4.33e-05	8.07e-05	6.75e-05	0.0004898	0.00067	0.0006514	0.0004685	0.0002869	0.0003155	0.0006637	0.0010248	0.0023765	0.0034327	0.0006021
N	29421	T	0.00379099	0.749094	0.000801	0.0006085	0.0009134	0.0103134	0.0073054	0.0027506	0.0021053	0.00152	0.0021491	0.0023041	0.0032241	0.0036627	0.0028763	0.0042695	0.0084629	0.0019608
S	10186	T	0.00253606	0.749186	8.63e-05	0.000479	0.0001308	0.0002425	0.000236	0.0001223	0.0006652	0.0002094	0.0002204	0.0003046	0.0007153	0.0010435	0.0024856	0.006143	0.0055429	0.0014182
N	11417	T	0.00570667	0.74931	0.0007727	0.0013401	0.0021136	0.0043772	0.003601	0.004915	0.0064754	0.0085935	0.0140286	0.0149321	0.0099381	0.0077566	0.0041236	0.0024139	0.0033933	0.0030527
N	25721	T	0.00119309	0.749888	0.0001084	0.0004344	0.000216	0.000322	0.0007755	0.0002751	0.0004996	0.0009825	0.0021191	0.0029622	0.0027019	0.0015779	0.0009129	0.0008178	0.0007799	0.0002427
N	7299	T	0.00692468	0.750412	2.16e-05	0.0003058	0.0003048	0.001373	0.0007776	0.0007965	0.0009187	0.0010586	0.0006801	0.0011805	0.0012613	0.0020513	0.0075921	0.0162714	0.0151925	0.005419
S	22006	T	0.00101082	0.751004	2.15e-05	6.49e-05	0	8.03e-05	0.000202	0.000153	0.0002767	0.0001221	0.0005017	0.0005162	0.0011049	0.0014434	0.0010623	0.0007757	0.0015194	0.0027663
S	4900	T	0.00647658	0.752235	0.0001073	0.0001081	0.0001726	8.03e-05	0.0002019	0.0004574	0.0002213	0.0001743	0.0001347	0.0004794	0.0010938	0.0027258	0.0095296	0.0160013	0.0109544	0.0029085
N	26767	G	0.00146025	0.752237	0	0	0	0	0	0.0001219	0	3.49e-05	1.22e-05	5.53e-05	9.07e-05	0.0013017	0.0027982	0.0035539	0.00125	0.0004674
N	6026	T	0.00141244	0.75241	0.0003653	0.0013865	0.0033287	0.0043064	0.000641	0.0008861	0.0004436	0.0003841	0.0009073	0.0019112	0.0014503	0.0012026	0.0012893	0.0017965	0.0016399	0.000998
N	29513	T	0.00110079	0.752744	0.0001943	0.0004333	8.64e-05	8.05e-05	0.0004714	0.0028066	0.0009686	0.001552	0.0021728	0.0009513	0.0021772	0.0016917	0.0010864	0.0006791	0.0005955	0.000458
N	5762	C	0.00144528	0.753793	0	0	0	0	0	0	0	0	1.23e-05	0.0001938	0.0006733	0.0020886	0.0037523	0.0013658	0.0017981	0.0001077
N	22917	A	0.00126638	0.754195	2.17e-05	0	0	4.05e-05	3.44e-05	3.17e-05	0	3.53e-05	2.47e-05	9.31e-05	0.000344	0.0007956	0.0014097	0.0025343	0.0028273	0.0015726
S	11224	T	0.001065	0.754487	0.0007941	0.0006052	0.0003451	0.001004	0.0008074	0.0016161	0.0014664	0.0011329	0.0033044	0.002342	0.0014888	0.0016685	0.0006135	0.0006805	0.0004255	0.0003247
N	25793	T	0.0010554	0.754521	0.0003031	0.0003039	0.0004321	0.0012091	0.0006408	0.0004581	0.0020524	0.0024192	0.0026983	0.0006665	0.0007861	0.0003673	0.0005377	0.0013035	0.0019707	0.0008991
N	6579	C	0.00147336	0.754697	0	0	0	4.02e-05	0	6.1e-05	0	0	0	0.0002305	0.0033199	0.0027694	0.0021866	0.0012366	0.00122	0.001149
N	25352	T	0.00201576	0.755088	0.0001288	0.000281	0.0002157	0.0008436	0.0006062	0.0006114	0.0009407	0.0010806	0.0009667	0.0016683	0.0016808	0.0016545	0.0014742	0.0019895	0.0038092	0.0061136
S	5041	G	0.00320501	0.755464	0	0	8.65e-05	4.02e-05	3.37e-05	0.0003069	5.56e-05	0	2.45e-05	6.46e-05	0.0002939	0.0018727	0.0079184	0.0057413	0.0040275	0.0008265
N	16616	T	0.00149218	0.756371	0.000558	0.0016012	0.0014665	0.0017276	0.0023887	0.0028666	0.0027669	0.0024584	0.0021304	0.0033762	0.0040781	0.001623	0.0009291	0.0005468	0.0003215	0.0003053
N	25954	T	0.00183014	0.75894	4.29e-05	0	4.31e-05	0	0.0001009	3.05e-05	0	3.49e-05	0.0001226	0.0002674	0.0004642	0.0007003	0.0024296	0.0046533	0.0032147	0.0007182
N	3933	C	0.00351758	0.759312	6.45e-05	4.33e-05	0	0	0	0	0	0	0	2.77e-05	0.0003046	0.001891	0.0053192	0.0085337	0.0058627	0.0019843
N	24872	T	0.00117192	0.759412	0.000236	0.000389	0.0011213	0.0013252	0.000471	0.0017071	0.0006916	0.0020393	0.0011868	0.0016961	0.0010775	0.0008363	0.0006073	0.0006901	0.0017158	0.0038952
N	22022	A	0.00175808	0.759961	6.44e-05	2.16e-05	0	4.02e-05	3.37e-05	0	0	3.49e-05	6.13e-05	0.0001292	0.0002029	0.0013786	0.0032744	0.0044988	0.00145	0.000436
S	6568	T	0.00275646	0.761102	0.0001933	0.0002163	0.0001294	0.0007232	0.0008076	0.0006409	0.0003321	0.0003663	0.0002693	0.0009406	0.0007846	0.0007241	0.0019652	0.0066477	0.0064898	0.0028275
S	25276	A	0.00180421	0.761861	0	0	0.0001727	8.03e-05	0.0006397	0.000427	0	5.23e-05	0.0002816	7.38e-05	0.0002297	0.0006636	0.002053	0.0040736	0.0041235	0.0014813
S	10279	T	0.00379158	0.761877	0.00028	0.0004133	0.000566	0.0029859	0.0014159	0.0109685	0.0068981	0.0034546	0.0021182	0.0020951	0.0023221	0.0021197	0.0032256	0.0055816	0.0071218	0.0031325
N	10775	T	0.00144084	0.762568	2.15e-05	4.34e-05	0	8.31e-05	0	0.0002805	0	0.0001934	3.72e-05	0.0001108	0.000334	0.00056	0.001636	0.0036959	0.0027363	0.0008422
N	21707	T	0.00249978	0.762799	0.0007942	0.0011027	0.0019853	0.0063467	0.0080789	0.0028097	0.0037915	0.0026503	0.0029982	0.0033377	0.0028581	0.0026842	0.0023183	0.0025846	0.001689	0.0008188
N	26060	A	0.0011787	0.763332	0	2.17e-05	0	8.04e-05	0	0.0001234	0.0001387	0.0002449	0.0006772	0.001831	0.0027913	0.0024186	0.0007614	0.0009079	0.0012806	0.0005929
N	9072	T	0.00185499	0.764033	0	8.65e-05	4.31e-05	0	0	0.0002744	0.0017984	5.23e-05	0.0002938	8.3e-05	0.0001654	0.000686	0.0021669	0.0041683	0.0040958	0.0014721
N	28295	G	0.00181276	0.764369	0	0	8.63e-05	0.0001205	0	0	0	0	7.35e-05	0.0001936	0.0003308	0.0008277	0.0021537	0.0039946	0.0039073	0.0019033
S	16308	T	0.00162891	0.764437	0.0001717	0.0004323	0.0006904	0.0016876	0.0047446	0.0026237	0.0018819	0.0014324	0.0019372	0.0039293	0.0026108	0.0020737	0.00114	0.001168	0.0012257	0.0005482
N	10641	T	0.0017896	0.76484	0.0001073	0.0001297	4.31e-05	0.0002008	0.0004712	0.0008538	0.0014943	0.0006975	0.0013219	0.0029507	0.0043299	0.0036351	0.0023889	0.0011158	0.0002312	5.39e-05
N	25459	T	0.00130583	0.766022	0.0001073	0.0007134	0.0024582	0.0015259	0.0006392	0.0009453	0.0007472	0.0007843	0.0009422	0.0014381	0.0029735	0.0013414	0.0005197	0.0008776	0.0010657	0.0039319
S	8311	T	0.00121968	0.766356	4.29e-05	0.0001081	0.0003019	0.0007229	0.0006727	0.0005487	0.0005256	0.0004532	0.0002814	0.000811	0.0009388	0.0005638	0.0010996	0.0016693	0.0018998	0.0038502
N	22032	C	0.00541694	0.767	6.44e-05	4.33e-05	0	8.04e-05	0	6.12e-05	5.54e-05	3.49e-05	9.8e-05	0.0003322	0.0011006	0.0027446	0.0080148	0.0120026	0.0096783	0.0076103
S	23323	C	0.00193635	0.767694	0	6.48e-05	4.31e-05	0.0001205	0	0	5.53e-05	5.23e-05	0.0003181	0.0029953	0.0044645	0.0034816	0.0025505	0.0017661	0.0010487	0.0004398
N	20401	G	0.00146378	0.769908	4.31e-05	6.52e-05	0	0	0	0	0	1.75e-05	0	6.49e-05	8.02e-05	0.0012894	0.0029137	0.0036484	0.001055	0.0003326
S	25968	G	0.00516675	0.770455	2.15e-05	6.49e-05	0	0.0001205	3.37e-05	0	0	0	4.9e-05	0.0001014	0.0007629	0.0026647	0.0073153	0.0130134	0.0089465	0.0018943
N	24620	T	0.00139897	0.771638	0.0001073	0.0003243	0.000345	0.0004016	0.0015138	0.0031717	0.0022417	0.0018149	0.0028412	0.0036428	0.0022198	0.0013535	0.000879	0.0007754	0.0012635	0.0009729
N	1473	T	0.00174734	0.771915	0.0004508	0.0004325	0.001165	0.0007633	0.0003701	0.0009759	0.0010239	0.0006799	0.000747	0.0008206	0.0011207	0.0007521	0.0015131	0.0018179	0.0037709	0.0054055
N	5300	T	0.00284112	0.772246	0	0	0	0	0	0	2.78e-05	0	1.24e-05	3.71e-05	0.000342	0.0010532	0.0041851	0.0070623	0.0048883	0.0017955
S	4573	T	0.00216468	0.774419	2.15e-05	4.33e-05	0	0	0	0.000977	0.0010527	0.0002794	0.0025135	0.0048242	0.0046646	0.0036271	0.0025052	0.0014244	0.0012884	0.0002879
N	24432	G	0.00512275	0.774725	0	0	8.62e-05	0	0	0	0	3.49e-05	2.45e-05	6.45e-05	0.0007522	0.0025841	0.0072176	0.0129594	0.0089461	0.0018758
N	28879	G	0.00510004	0.775941	0	0	0	0	0	6.11e-05	0	0	1.23e-05	8.31e-05	0.0007265	0.0025966	0.007196	0.0128813	0.0089637	0.0018879
S	23380	T	0.00402894	0.777415	8.58e-05	0.000108	0.0001294	0.0002409	0.0002355	0.0001524	0.0004149	0.0003486	0.0002936	0.0005898	0.0004427	0.0014517	0.0062409	0.0112792	0.0050587	0.000745
N	24775	T	0.00186198	0.777608	2.15e-05	0	4.31e-05	0.0001205	0	3.05e-05	0	8.71e-05	0	4.61e-05	7.47e-05	0.0015457	0.0032814	0.0050189	0.0014933	0.0005295
S	12628	C	0.001819	0.777864	2.15e-05	6.48e-05	4.31e-05	0	6.73e-05	0	0	1.74e-05	6.12e-05	6.45e-05	0.0001494	0.0004324	0.0026893	0.0045183	0.0031978	0.0014724
S	27615	T	0.00114728	0.778209	2.2e-05	2.28e-05	4.61e-05	0	3.42e-05	3.08e-05	2.8e-05	1.78e-05	5.12e-05	0.0002942	0.0003065	0.0004911	0.001091	0.0030239	0.0022733	0.0006231
S	1420	T	0.00140166	0.779311	0.0006655	0.003048	0.0048324	0.0026523	0.0017503	0.0008539	0.0006919	0.0009589	0.0010901	0.0012449	0.0010941	0.0013115	0.0014601	0.001803	0.0011087	0.000871
N	8572	T	0.00232145	0.780553	0	2.17e-05	4.32e-05	0.0006438	0.0002695	0.0003965	0.0008864	0.0004537	0.0003802	0.0003969	0.0003043	0.0004702	0.0022726	0.0058863	0.0053045	0.0011313
N	7272	A	0.00228957	0.78144	0	0	0.0001741	4.04e-05	0	0	5.57e-05	0	3.71e-05	0.0004089	0.0009919	0.0010676	0.0021581	0.004707	0.0057815	0.0022088
N	6272	A	0.00190254	0.781487	0	0	0	0	0	3.05e-05	0	0	0	0	0.0002246	0.0040005	0.001926	0.0028336	0.0039428	0.0019035
N	23031	C	0.00290612	0.781538	0	0.0001752	4.35e-05	4.05e-05	6.88e-05	0.0002528	0.0003076	0.0003004	0.0002219	0.0002787	0.0008962	0.0014049	0.0025514	0.0060909	0.0073059	0.0033172
S	18018	C	0.00549376	0.782264	0	0	0	0	0	0	0	0	8.56e-05	4.61e-05	0.0005015	0.0018979	0.008042	0.0113813	0.0120841	0.0055648
S	5173	T	0.00112949	0.783378	8.61e-05	0.0001739	0.000305	0.0025443	0.0017224	0.0007368	0.0006669	0.0015015	0.0022584	0.0027537	0.0022149	0.0014207	0.000748	0.0006198	0.0007554	0.0004045
N	23587	T	0.00666171	0.783968	0.0002361	0.0002811	0.0021137	0.0008032	0.0006392	0.0011896	0.0014112	0.0034519	0.0115313	0.0156099	0.0136603	0.0102592	0.0074243	0.0054161	0.0021396	0.0007721
N	19816	T	0.00119586	0.78426	0.0001728	0.0002165	0.0007766	0.0018098	0.0016164	0.0038114	0.0025174	0.0021441	0.0022516	0.0016898	0.0016114	0.0014399	0.000779	0.0007751	0.0009031	0.0008977
N	28851	T	0.0018446	0.784634	0.0046174	0.0051516	0.0022437	0.0035064	0.0039415	0.003602	0.0036022	0.0016575	0.0021828	0.0025101	0.0031406	0.0029818	0.0012103	0.0005401	0.000587	0.0005122
N	24197	T	0.00107544	0.785353	0.0014381	0.0024661	0.0031934	0.0031415	0.0005394	0.0005801	0.0011364	0.0009417	0.0014935	0.0010879	0.0016702	0.0008557	0.0007375	0.0008021	0.0009289	0.0010328
N	11451	G	0.00290728	0.785825	0	4.32e-05	0	0.0001205	0	0.000122	0	0.0002266	0.0013705	0.0057527	0.0062307	0.0057151	0.0035397	0.0015309	0.0018229	0.0023165
S	1342	T	0.00134914	0.788849	8.59e-05	0.0001946	0.0003453	0.0002411	0.0002692	0.0012503	0.004124	0.0013773	0.0007595	0.0024343	0.0023966	0.0015654	0.0010206	0.0009045	0.001678	0.0010505
S	24499	C	0.00120558	0.78957	2.15e-05	0.0002594	8.62e-05	0.0013254	0.0002019	0.0006099	0.0005258	0.0004363	0.0033561	0.0015216	0.001302	0.002641	0.0016014	0.0007151	0.0005227	0.0002525
N	12933	T	0.00258783	0.790103	6.44e-05	6.48e-05	0.0001725	4.02e-05	0.0001009	9.15e-05	8.3e-05	0.000122	4.9e-05	0.0004424	0.0010562	0.0012076	0.0023205	0.0051168	0.0068806	0.0026842
S	9712	T	0.00126786	0.790703	0	0.000173	4.32e-05	0.0001205	0.000101	9.16e-05	8.31e-05	3.49e-05	0.0001591	0.0005901	0.0029361	0.0028959	0.001862	0.0010857	0.0006164	9.88e-05
N	18891	T	0.00234737	0.793141	0	0	4.31e-05	0	3.36e-05	3.05e-05	0	5.23e-05	3.68e-05	0.0001475	0.0001067	0.0013672	0.0026838	0.0063831	0.0041383	0.0012493
N	9207	T	0.00277719	0.794073	0.0001073	0.0001513	0.0001725	0.0006023	0.0008077	9.15e-05	0.0001661	0.0005754	0.002375	0.0053474	0.0078005	0.0032797	0.0028067	0.0027727	0.0014595	0.000377
N	2201	A	0.00133401	0.797327	0	4.32e-05	4.33e-05	0.0001607	3.37e-05	0	0	0	0	1.84e-05	8e-05	0.0003572	0.0021406	0.0036647	0.0018744	0.0005207
N	20578	A	0.00176412	0.797954	0	0	0	0	0	0	2.78e-05	0	0	1.85e-05	0.0001818	0.0006516	0.0022291	0.004012	0.0040022	0.0014192
N	6317	T	0.00185957	0.798117	0.0001718	0.0003893	0.0002159	8.03e-05	0.0003365	0.0003049	0.0004432	0.0042015	0.0035866	0.0044165	0.0017022	0.0012457	0.0017137	0.0024512	0.0018453	0.0004227
S	8818	T	0.00106646	0.798345	0.0001509	0.0002171	0.0014748	0.0034704	0.0011213	0.0004628	0.0020001	0.0023935	0.0012639	0.000758	0.0011437	0.0011687	0.0011079	0.0009698	0.0010515	0.0003782
N	15277	T	0.00123146	0.799122	0.0010945	0.001384	0.0013807	0.0008845	0.0005383	0.0007321	0.0004981	0.0004531	0.0005016	0.0009955	0.0009657	0.0008552	0.0011206	0.0010065	0.0014891	0.0046407
N	12525	T	0.00756629	0.79927	0.000966	0.0257641	0.0141021	0.0013253	0.003196	0.0068322	0.0042054	0.0045328	0.0060344	0.0068686	0.0067132	0.0041505	0.006638	0.0115542	0.0095688	0.0033492
S	17496	G	0.00208126	0.801209	2.15e-05	0	0	0	0	0	0	1.74e-05	2.45e-05	5.53e-05	0.000112	0.001184	0.0035792	0.0031612	0.0040267	0.0042632
S	17337	G	0.00587797	0.803272	0	0	0	8.03e-05	0.0071991	0.0116155	0.0032921	1.74e-05	3.67e-05	3.69e-05	0.0005067	0.001898	0.0081105	0.0114003	0.0120378	0.0055649
N	28628	T	0.00309539	0.805117	0.0003864	0.0006701	0.001639	0.0007631	0.000471	0.0008234	0.0011068	0.0018317	0.0036731	0.0059736	0.007948	0.0069561	0.0030906	0.0013417	0.0006081	0.000413
S	23362	T	0.00122399	0.806196	0	0	0	0	0	0	0	1.74e-05	2.45e-05	9.2e-06	2.13e-05	7.99e-05	0.0019901	0.0028812	0.0023969	0.0010233
N	9738	C	0.0063569	0.806506	2.15e-05	2.16e-05	0	0	0	3.06e-05	0.0001386	0.0002092	0.0011873	0.0053666	0.014507	0.0132932	0.0110791	0.005082	0.0016265	0.0002695
N	28075	T	0.00961467	0.807183	0	4.33e-05	8.66e-05	8.07e-05	6.74e-05	0.0004293	0	0	1.24e-05	0	0.0004726	0.0040165	0.0110077	0.0236572	0.0210111	0.0075948
S	10195	G	0.00957277	0.807216	0	8.71e-05	4.36e-05	0	3.37e-05	0.0003976	2.77e-05	0	0	1.85e-05	0.0004911	0.0039295	0.0109735	0.0235495	0.020908	0.0075127
S	13713	A	0.00642697	0.807341	2.15e-05	2.16e-05	0	0	0	3.05e-05	0.0001383	0.0002614	0.001285	0.005485	0.0146099	0.0136391	0.0111157	0.0050876	0.0016262	0.0002873
S	21952	T	0.00131389	0.807446	0.000301	0.0002813	0.0008639	0.0044258	0.0007082	0.000856	0.0019661	0.0016056	0.0028225	0.0017729	0.0019419	0.0011101	0.0010187	0.0012563	0.0011994	0.0003526
N	28681	T	0.00101134	0.807544	0	0.0001297	8.63e-05	0	3.36e-05	3.05e-05	0.0021862	0.0001046	0.0002816	0.0002581	0.0002347	0.0002678	0.001141	0.0022154	0.0020156	0.0007629
N	376	T	0.00153458	0.808426	0.0001933	0.000173	0.0008198	0.0017273	0.0003703	0.0006712	0.0008301	0.0006624	0.0016153	0.0031437	0.0043157	0.0032513	0.0011027	0.0006479	0.0006076	0.0003232
S	527	T	0.00111396	0.81259	0.0001934	0.0002163	0.0005178	0.0016069	0.0004048	0.0005211	0.0006097	0.0014831	0.001471	0.0035713	0.0021187	0.0017203	0.000761	0.0005488	0.0007449	0.0002514
N	28913	T	0.00107337	0.812999	4.29e-05	8.66e-05	8.63e-05	0	0.0002021	0.0002748	0.0002217	6.98e-05	3.68e-05	8.31e-05	0.0003632	0.0003151	0.000782	0.0022841	0.0028147	0.0016232
N	27147	T	0.0011406	0.813553	0.0003864	0.0002162	0.0003883	0.0016469	0.0011775	0.000488	0.0021025	0.0032068	0.0032828	0.0013275	0.0006455	0.0008694	0.0007579	0.0011391	0.001412	0.0008885
N	9105	A	0.00374919	0.814134	2.15e-05	0	0	0	6.73e-05	0.0002439	0.000664	0.0009587	7.34e-05	2.77e-05	0.0001707	0.0009209	0.0059729	0.0109036	0.0047498	0.0005026
S	18027	T	0.00152318	0.814865	2.15e-05	8.64e-05	8.62e-05	0	0.0001346	0.0033532	0.002379	0.0022481	0.0033275	0.0030506	0.0011468	0.00171	0.0017864	0.0017687	0.0006888	0.0002513
S	6559	G	0.00160606	0.815546	0	0	0	0	0	0	0	0	0	0	0	0.0037534	0.0015373	0.0023405	0.0033006	0.0016965
N	21843	T	0.00177403	0.817036	6.44e-05	2.16e-05	0	4.02e-05	3.37e-05	6.11e-05	0	3.49e-05	9.81e-05	0.0001946	0.0004369	0.0006817	0.0016453	0.0038328	0.004553	0.0021633
S	29353	T	0.00320205	0.818986	0.0019102	0.0019471	0.0007775	0.0008036	0.0005047	0.0006403	0.0020201	0.0036085	0.0093672	0.0083499	0.004735	0.0031003	0.00248	0.0026161	0.0023791	0.000709
N	9928	T	0.00362019	0.819502	0.0001288	8.65e-05	0.0003451	0.000482	0.0024571	0.0048579	0.0047097	0.003758	0.0069729	0.0071257	0.0089881	0.0065247	0.0033825	0.001486	0.0005906	0.0004488
S	18591	G	0.0010533	0.820779	0	0	0	0	0	0	0	0	1.22e-05	0	4.81e-05	0.0015798	0.0024182	0.0007331	0.0023974	0.0003141
S	27131	T	0.00138433	0.82174	8.59e-05	0.0001729	0	0.000522	0.0005383	0.0009146	0.0006639	0.0023878	0.0041893	0.0020556	0.0023525	0.001593	0.0009466	0.0007202	0.0009542	0.0024681
N	26787	A	0.00103659	0.822376	0	6.48e-05	0	0	0	0	0	0	3.67e-05	7.38e-05	6.94e-05	0.0002867	0.001424	0.0030772	0.0014509	0.000377
S	9853	C	0.00229945	0.822773	2.15e-05	0.0001081	0.0001294	0	0	0	0	6.99e-05	1.23e-05	0	8.54e-05	0.0013686	0.0067666	0.0039762	0.0018144	0.0001436
N	6255	T	0.00205966	0.823531	0.0005366	0.0002378	0.0003882	0.0005223	0.0001347	0.0003659	0.0007748	0.0021967	0.0064371	0.0043633	0.0026584	0.0015817	0.0019758	0.0018989	0.0019436	0.0009338
N	4890	T	0.00159948	0.823533	4.29e-05	0.0002378	0.0004745	0.0013657	0.0009423	0.0021349	0.004427	0.0043579	0.0033796	0.0014568	0.0011045	0.0011467	0.0015952	0.0011787	0.0016909	0.0023879
N	27459	T	0.00119737	0.824321	0	0.0001513	0.0003452	0.0001607	0.0005385	0.0003662	0.0001108	0.0003663	0.0002944	0.000342	0.0001726	0.001122	0.0012426	0.0017872	0.001893	0.003748
S	9910	A	0.00169085	0.82597	0	0	0	0	0	0	0	0	1.23e-05	0	5.3e-06	0.0011942	0.0049369	0.002942	0.0012839	9.87e-05
N	27505	C	0.00124167	0.826425	0	0	0	0	3.37e-05	0.000122	0.0002215	0.0001047	2.45e-05	2.77e-05	2.67e-05	0.0027097	0.0033753	0.0010882	0.000824	0.0005405
N	27739	T	0.00989084	0.82981	6.62e-05	0.0001819	0.0005529	0.0007151	0.0008882	0.0005533	0.0003921	0.0006227	0.0006121	0.000633	0.001659	0.0036544	0.0086495	0.0210262	0.0225909	0.0197374
S	9085	G	0.00308222	0.831948	2.15e-05	8.65e-05	4.31e-05	0.0002008	0.0002019	0.0005184	0.0030441	0.0027197	0.0059739	0.0064715	0.0065453	0.0054456	0.0040419	0.0015551	0.0003766	0.0001436
N	27987	T	0.00135079	0.832295	0.0001933	0.0011033	0.0025947	0.0006038	0.0004719	0.0015315	0.0025549	0.0024157	0.0035475	0.0034672	0.0024187	0.0014831	0.0009941	0.0006117	0.0005248	0.0003898
N	3852	T	0.00147396	0.832369	8.59e-05	4.33e-05	4.32e-05	0	0	0	0	0	0	0	0.0001015	0.0003574	0.0016404	0.0034934	0.0035904	0.0013382
S	29260	T	0.00183438	0.836664	0.0002796	0.0002383	0.0023778	0.0030952	0.0037361	0.0038738	0.0012734	0.0027556	0.0028039	0.0053046	0.0039298	0.0022822	0.0009	0.0008624	0.0008604	0.0006642
N	28153	T	0.00236296	0.839753	0.0002362	0.0001514	0.0006051	0.0011266	0.0009768	0.0011317	0.0021078	0.008474	0.0013629	0.0010822	0.0014892	0.0027639	0.0036596	0.0024744	0.0023107	0.001
S	3766	C	0.00104855	0.84166	2.15e-05	4.34e-05	4.32e-05	0.0001206	0.000101	0.0003052	0.0002768	0.0003664	0.0016543	0.0016061	0.0025247	0.0025309	0.0012045	0.0004272	0.0001777	0.0002354
S	8140	T	0.00612705	0.841995	0.000558	0.0007565	0.0007331	0.0019278	0.0012784	0.002869	0.0040398	0.0063427	0.0135859	0.015692	0.0136124	0.0100569	0.0051255	0.0028479	0.0024568	0.0012029
N	21612	G	0.0010074	0.842311	0	0	0	0	0	0	2.79e-05	0	0	0	1.6e-05	0.0025852	0.0022927	0.0012297	0.000613	0.0002966
N	9300	A	0.00100274	0.846086	0	0	4.32e-05	0	3.38e-05	6.13e-05	8.33e-05	5.26e-05	4.92e-05	0.000528	0.0028621	0.0018597	0.0015193	0.0008949	0.00042	1.8e-05
N	20962	A	0.002612	0.846292	2.15e-05	0	0	0	0.000101	0	0	1.75e-05	2.45e-05	5.53e-05	0.0003894	0.0009915	0.0020907	0.0067333	0.0063043	0.0023156
N	9929	A	0.00126661	0.846507	0	0.0005187	8.63e-05	0	6.73e-05	0.0001527	0.0001662	0.0001573	0.0002818	0.0002769	0.0001921	0.0007474	0.0009879	0.0019502	0.0034964	0.0028276
N	11195	T	0.00221027	0.848557	0.0012877	0.0032643	0.002329	0.0067074	0.0031284	0.0073184	0.00202	0.0012724	0.0006609	0.001088	0.0023477	0.001955	0.0019402	0.0020384	0.0032975	0.0014731
N	17964	T	0.00199996	0.849096	0.0002363	0.0005197	0.0009061	0.0004824	0.000741	0.0011315	0.0004982	0.0007153	0.0011636	0.0013294	0.0012817	0.0012802	0.0022295	0.0019161	0.0028103	0.0073601
S	27462	C	0.00312603	0.850528	0	4.32e-05	4.31e-05	4.02e-05	0	0	0	3.49e-05	0	1.85e-05	0.0001069	0.0003439	0.0038357	0.0085915	0.0065563	0.0015044
N	28083	T	0.00366615	0.851716	4.3e-05	0.0001082	0.0008222	0.0011694	0.0017198	0.006009	0.0033621	0.0017164	0.0019639	0.0031952	0.0074799	0.0112914	0.0044818	0.001517	0.0004391	0.0001544
N	4659	G	0.00230623	0.852399	0	0	0	0	0.0001009	6.11e-05	0	1.74e-05	0.0007099	0.0001937	0.0008229	0.0063609	0.0054312	0.0018369	0.0013153	0.0003235
N	569	A	0.00109824	0.853273	4.29e-05	8.65e-05	8.63e-05	0.0001205	0.0009109	3.07e-05	5.54e-05	0.0002967	0.0003922	0.000609	0.0002081	0.0003243	0.0008171	0.0016344	0.0030699	0.0025953
S	23533	T	0.00207709	0.856121	0.0001288	0.0002594	0.0004313	0.0001205	0.0002356	0.0012507	0.0011624	0.0024594	0.0046786	0.004555	0.0052449	0.0032334	0.0017721	0.0010429	0.0007575	0.0001796
N	23876	A	0.00370087	0.857496	6.44e-05	2.16e-05	8.63e-05	8.03e-05	3.36e-05	0.0007929	0.002186	0.0027195	0.0030843	0.0034111	0.0074692	0.0111119	0.0051648	0.0016219	0.000398	4.49e-05
S	13279	C	0.00139673	0.85904	0	8.64e-05	4.31e-05	0	0	3.05e-05	0	0	3.67e-05	1.84e-05	0.000176	0.0030021	0.0040507	0.0011722	0.0007231	0.0003949
S	4444	T	0.00229231	0.859078	0.0001074	0.0004977	0.0004316	0.0002814	0.0006393	0.0008235	0.0016324	0.001781	0.0043295	0.0066048	0.0049436	0.0037159	0.0022719	0.0011883	0.000454	0.0004683
N	25647	T	0.0025531	0.860316	0.000172	0.0001733	0.0003454	0.0022124	0.002289	0.0009466	0.00061	0.0005954	0.0037555	0.0064074	0.0038852	0.0016129	0.0006844	0.0007267	0.0065962	0.0048366
S	1942	T	0.00132474	0.862575	0.0001073	0.0001081	0	0.000241	3.36e-05	0.0001219	0.0012448	0.0011851	0.0023128	0.0030047	0.0028699	0.0027346	0.0016686	0.000464	9.84e-05	8.97e-05
S	14097	T	0.00118765	0.862899	6.44e-05	0.0004106	0.0005174	0.0003614	0.0001009	6.1e-05	0.0001106	0.0001394	0.0001835	0.0003503	0.0003734	0.0035661	0.0028656	0.0005846	0.0005819	0.0001526
N	22127	T	0.00376115	0.866231	0	2.17e-05	8.64e-05	0	6.75e-05	0.000733	0.0021058	0.0027764	0.0030143	0.0035072	0.0077004	0.0113501	0.0052615	0.0016162	0.0002838	0.0001273
N	19398	T	0.00391586	0.867628	7.23e-05	0.0001025	0.0001449	0.0003062	0.0001754	0.0004397	0.0011588	0.0007595	0.0017389	0.0032608	0.0079126	0.0118899	0.0056247	0.0019859	0.0007273	0.0001177
N	27982	T	0.00173285	0.868973	2.15e-05	0.0001298	0.0003459	0.0010868	0.0011796	0.0011637	0.000972	0.0015753	0.0024758	0.0053406	0.0043172	0.0028809	0.0011597	0.0005087	0.0003656	0.001867
S	7942	C	0.00108723	0.869088	2.15e-05	6.5e-05	0	0	0	0.0002441	8.35e-05	0.0009858	0.0010747	0.0010573	0.0021687	0.0034233	0.0010634	0.0003868	0.0006773	0.000135
S	29509	T	0.0015742	0.869658	0.0001082	0.0003474	0.0004334	0.0003623	0.0002359	0.0001831	0.0001661	0.0004016	0.0003708	0.0007983	0.0011728	0.0009069	0.001052	0.0022123	0.0030354	0.0052229
S	17502	T	0.00254158	0.869706	0.0001717	0.0003891	0.0005178	0.001608	0.0007402	0.0010673	0.0011065	0.0019524	0.0078302	0.0065813	0.0037988	0.0030683	0.0024176	0.0019981	0.0012494	0.0005116
N	23586	G	0.00120207	0.870514	0.0003435	0.0002811	0.0017685	0.0036546	0.0026241	0.0007625	0.0004981	0.0009239	0.001383	0.001263	0.0014831	0.0028432	0.0017661	0.0004792	0.0002054	0.0001257
N	5023	A	0.00257715	0.870684	0	0	0	0	0.0001011	0	5.56e-05	1.75e-05	1.23e-05	9.2e-06	8.02e-05	0.0008705	0.0020564	0.0067623	0.0064239	0.0023276
S	29179	T	0.00534282	0.871025	0.000538	0.0015818	0.0108155	0.0113659	0.0066288	0.009543	0.0080246	0.010097	0.0158932	0.0135288	0.006662	0.0060848	0.0033033	0.0030777	0.0022343	0.0016607
N	10533	T	0.00128176	0.871089	0	2.16e-05	4.31e-05	8.03e-05	3.37e-05	6.1e-05	0.000166	6.97e-05	0.0001468	0.0013829	0.0006992	0.0037046	0.0029878	0.0006091	0.0004796	0.0001257
N	3871	T	0.00326252	0.872044	0.0007093	0.0012991	0.0032385	0.0062731	0.006131	0.0057368	0.0099665	0.0073589	0.0083841	0.0054623	0.0048385	0.0037954	0.0018531	0.001566	0.0020352	0.0010598
S	18981	T	0.00246344	0.874119	8.59e-05	0.0001948	0.0003458	0.0004417	0.0005383	0.0014336	0.0015215	0.0012902	0.0070656	0.0056412	0.0053759	0.0036011	0.0014567	0.0012012	0.0020184	0.00123
S	14697	T	0.0037443	0.876192	6.44e-05	4.32e-05	4.31e-05	4.02e-05	0.0001009	0.0006097	0.0006087	0.0004183	0.0017864	0.0029954	0.0076193	0.0113332	0.0054333	0.0021455	0.0007102	0.0001795
S	13851	C	0.00102924	0.87715	0	0	0	0	3.36e-05	3.05e-05	2.77e-05	0	0	0	0.0001494	0.0010953	0.001082	0.0013803	0.0024992	0.0025673
S	11747	T	0.00307326	0.878913	0.0004077	0.000843	0.0007767	0.0009237	0.0011775	0.0013722	0.0063915	0.0077075	0.0081636	0.0068419	0.0045957	0.0032905	0.0025041	0.001776	0.0017937	0.0015171
N	7424	G	0.0010153	0.87944	2.15e-05	0	0	0	0	0	0	0	2.45e-05	2.77e-05	0.0002403	0.0002539	0.0007668	0.0022485	0.0027646	0.0015707
N	25460	T	0.00204706	0.882821	0.0002146	0.0002378	0.0005174	0.0003614	0.0002018	0.0004268	0.0069198	0.0043411	0.0021166	0.0024062	0.0013025	0.0013226	0.0024037	0.0025273	0.0026278	0.0009695
N	5180	A	0.00109806	0.886128	0	2.17e-05	0.0002613	0.0001615	6.76e-05	0.0002456	8.34e-05	8.73e-05	3.68e-05	6.47e-05	0.00023	0.0005333	0.0009463	0.0016782	0.0031161	0.0025798
N	23064	C	0.00167095	0.890137	2.17e-05	4.39e-05	0.0001307	4.05e-05	0.0001033	0.0007922	0.0003915	0.0020157	0.000938	0.0041759	0.003792	0.0040232	0.0016303	0.0005973	0.0005222	0.0003802
N	24368	A	0.0010507	0.895779	0	4.32e-05	0	8.05e-05	0.0001011	3.05e-05	8.31e-05	0.0001046	0.0004162	0.0011803	0.0011899	0.0006347	0.0008408	0.0013569	0.0013913	0.0036098
S	820	C	0.00127882	0.898576	0	2.16e-05	0	0	0	0	2.77e-05	0	0	0	8.54e-05	0.000188	0.0010291	0.0037888	0.0029446	0.0007361
S	19374	T	0.00139727	0.900104	0.0002907	0.0001551	0.001936	0.0036289	0.000491	0.0005032	0.0014983	0.0037589	0.0041913	0.002168	0.0017158	0.001291	0.0010253	0.0009015	0.0011928	0.0009209
N	25720	T	0.00277652	0.901135	0.0001734	0.0003258	0.000648	0.0006842	0.0015848	0.0013139	0.0080227	0.0055606	0.0049545	0.0075077	0.0045262	0.0024493	0.0015214	0.001868	0.0025369	0.001933
N	3738	T	0.00212359	0.901426	0.0003662	0.0004778	8.64e-05	0.0012053	0.0018855	0.0028682	0.0013008	0.0043788	0.0054021	0.0058517	0.0047769	0.0020934	0.0011037	0.001293	0.0011222	0.0002806
S	10615	T	0.00282297	0.90182	0.0002146	0.0001513	8.62e-05	0.0014056	0.0017164	0.0024706	0.0036246	0.0045163	0.0061073	0.0097919	0.0048584	0.0013919	0.0014894	0.0021322	0.002655	0.0017599
S	10741	T	0.00378187	0.902801	0.0002795	8.68e-05	0.0002162	0.0004975	0.0021449	0.0064394	0.0071455	0.0050968	0.0061189	0.0094427	0.0094713	0.0063762	0.0028749	0.0013753	0.0007852	0.0005232
S	2509	T	0.00587203	0.904222	6.45e-05	0.0003461	0.002203	0.0008437	0.0015152	0.0019836	0.0049245	0.0034172	0.0166881	0.017955	0.0096671	0.0048948	0.0046675	0.004024	0.0039906	0.0052538
S	11866	T	0.00143619	0.904732	0.0003004	0.0003674	0.0003883	0.0004819	0.0004374	0.0006098	0.0005257	0.0007496	0.0021419	0.004923	0.0032876	0.0020259	0.0009762	0.0007629	0.0009504	0.0002154
N	8994	T	0.00110793	0.905261	2.15e-05	8.65e-05	4.32e-05	0	0.0003029	9.15e-05	5.53e-05	3.49e-05	0.0001347	0.0001014	0.0001814	0.003317	0.002786	0.0005786	0.0006718	0.0002782
S	13536	T	0.00769484	0.906555	0.0072429	0.0119564	0.0170172	0.0265953	0.0218065	0.0206034	0.0183415	0.0135532	0.0086606	0.0078704	0.0060179	0.0050156	0.0043927	0.0062324	0.0085299	0.0056172
S	9529	G	0.00206903	0.908734	0	0	0	0	0.0001346	6.1e-05	2.77e-05	1.74e-05	0.0007831	0.0004424	5.87e-05	6.58e-05	0.0011442	0.0056512	0.0055077	0.0021812
S	19011	T	0.00186714	0.911085	0.0002147	0.0003461	0.0009507	0.0067866	0.0050847	0.0029292	0.0011896	0.0014643	0.0015051	0.0012904	0.0013179	0.0015085	0.0022083	0.00226	0.0021179	0.0012385
N	17518	T	0.00189902	0.911177	0.0003004	0.0003891	0.0011649	0.0075091	0.0025236	0.0010985	0.0019916	0.0036077	0.003083	0.0023134	0.0030036	0.0020439	0.0015921	0.0016183	0.001459	0.0005385
S	26918	T	0.00136246	0.911592	0.0001717	0.0003892	0.0003881	0.0010041	0.002389	0.0032932	0.0027944	0.0040785	0.0035043	0.002102	0.001761	0.0012266	0.0009556	0.0010518	0.000843	0.0003949
N	3250	T	0.002011	0.91321	8.59e-05	0.0001513	4.31e-05	0.0004016	0.0002018	0.0001524	8.3e-05	8.72e-05	0.0001469	0.000498	0.0002349	0.0005405	0.0021379	0.0026887	0.00695	0.0028725
S	6541	T	0.00315537	0.913412	0.0002578	0.0007792	0.0127862	0.0039004	0.0025574	0.0045783	0.0025203	0.001029	0.0023511	0.0027301	0.0024658	0.0019933	0.0025249	0.0046797	0.0050349	0.0020469
S	5144	T	0.00434275	0.916114	0.0002577	0.0005411	0.0008222	0.0018504	0.0058643	0.0080228	0.0082665	0.0104028	0.0123801	0.0060537	0.0101462	0.0049208	0.0022301	0.0020457	0.0027881	0.0011407
N	12119	T	0.00338691	0.9185	0.000236	0.0004106	0.0003881	0.0002409	0.0004036	0.0008231	0.0030705	0.0047761	0.0061543	0.0069702	0.0078652	0.0089504	0.00258	0.0008106	0.0007145	0.0002692
S	7162	T	0.00110478	0.919213	0.0001295	0.0001747	0.0004791	0.0020991	0.0043267	0.0024479	0.0007238	0.0009707	0.0009024	0.0008917	0.0011321	0.0011528	0.0013177	0.000933	0.0009191	0.0012082
N	28817	T	0.00129672	0.91943	0.0001503	0.0002164	0.0003021	0.0009677	0.0005053	0.0030831	0.0038513	0.0030881	0.0025505	0.0027772	0.0013831	0.0016555	0.0010595	0.000592	0.0009459	0.0008001
N	23120	T	0.00209282	0.92082	0.0002174	0.0001761	0.0011363	0.0081106	0.0028111	0.004011	0.0038369	0.00147	0.002497	0.002764	0.0033852	0.0030413	0.0020546	0.0011359	0.0014047	0.0010244
N	22326	T	0.00136198	0.927392	0.0003284	0.0013838	0.0003136	0.0005195	0.0002437	0.001833	0.0036995	0.0043087	0.0033871	0.0020283	0.0010335	0.0008437	0.0013358	0.0012387	0.0011225	0.000483
N	22016	A	0.00769806	0.934888	6.44e-05	0	0	0.0002009	0	6.11e-05	5.54e-05	0.0001745	0.0001715	0.0004244	0.0001602	0.0028563	0.0097634	0.0099096	0.0260993	0.0113304
S	7564	T	0.00294003	0.937474	0.0002361	0.0003026	0.0025453	0.0008836	0.0011439	0.010458	0.0065009	0.0031722	0.0023376	0.0024529	0.0018309	0.002111	0.0024331	0.0026222	0.003985	0.0073611
S	4321	T	0.00135071	0.93852	0.0001288	0.0009295	0.0004743	0.0006827	0.0018842	0.0006708	0.0006639	0.0006805	0.0008333	0.0008571	0.001035	0.0010808	0.0009729	0.0012656	0.0016388	0.0056998
N	28300	T	0.00263917	0.939485	0.0002361	0.0007998	0.0028043	0.0005221	0.0018841	0.001616	0.0012727	0.0080029	0.0062593	0.0063161	0.0058325	0.0032452	0.0019266	0.0009738	0.000994	0.0008439
N	20320	T	0.00261879	0.941338	0.0001728	0.0002174	0.0003041	0.0003635	0.0001352	0.0003973	0.0005274	0.0004198	0.0002589	0.0003615	0.0005882	0.0007112	0.0010839	0.0054553	0.0068405	0.0070912
N	27942	T	0.00261557	0.942884	8.6e-05	0.0001082	0.0002164	8.05e-05	0.0001686	0.0005527	0.0008339	0.0015416	0.0044977	0.0077017	0.0060844	0.0049567	0.0025417	0.0011009	0.0007576	0.0001813
N	18538	T	0.00225568	0.942947	0	6.48e-05	0.0002156	0.0001205	0.0022206	0.000122	0.0004151	0.0010459	0.0036962	0.0051369	0.0064325	0.0048547	0.0020492	0.0006029	0.0004323	0.0003949
N	22094	C	0.00201937	0.943324	0	0	0	0	0.000135	0.0001832	0.0001108	5.24e-05	7.35e-05	5.54e-05	4.28e-05	9.42e-05	0.0010906	0.0056899	0.0055167	0.0022124
N	21767	T	0.00145337	0.944709	0.0003439	0.0001299	0.0003026	0.0004022	0.0005396	0.000867	0.0004832	0.0007065	0.0009801	0.000677	0.0009791	0.0015991	0.0052715	0.003604	0.0012138	0.0003019
N	3231	T	0.00130713	0.944789	0.0001717	0.0004755	0.0002587	0.0002811	0.00037	0.0003049	0.000249	0.0002092	0.0010893	0.0041765	0.0031533	0.0027631	0.0011293	0.0003104	0.0006248	0.0004488
S	19560	T	0.00224251	0.947403	9.3e-05	2.4e-05	4.5e-05	0	0.0001027	3.08e-05	0.0003078	0.0010637	0.0040558	0.0066662	0.0048544	0.0039439	0.0023823	0.0011546	0.0006711	0.0002375
S	7267	T	0.00222753	0.94827	0.0002589	0.0006114	0.0007401	0.0007267	0.0008111	0.0026023	0.0044275	0.005279	0.0073587	0.0055312	0.0025336	0.0018377	0.001585	0.0014218	0.0017169	0.0010549
N	19862	T	0.00319675	0.949674	0.0014608	0.0008646	0.0008625	0.0015661	0.001716	0.0020125	0.0076644	0.0123958	0.0049339	0.0020838	0.0017499	0.0017434	0.0025712	0.0042983	0.0042795	0.0016786
N	7348	A	0.00248746	0.955739	0	0	0	4.02e-05	0	6.1e-05	5.53e-05	0.0008541	0.0023144	0.0046954	0.0061278	0.0068896	0.0032583	0.0007023	0.0001155	2.69e-05
S	8017	T	0.00155348	0.956811	8.58e-05	8.65e-05	0.0005606	0.0006425	0.0004037	0.0007317	0.000581	0.0008019	0.0043313	0.0046638	0.0036116	0.0019498	0.0006811	0.0009041	0.0011642	0.0005569
N	25440	T	0.00129196	0.95877	0.0001288	0.0004324	0.0003452	0.0002811	0.0011779	0.0007319	0.0015771	0.0043225	0.0038176	0.002655	0.0016381	0.0011467	0.0009052	0.0008771	0.0010957	0.0004399
S	8389	T	0.00148233	0.961477	0.0024715	0.002056	0.004538	0.003781	0.0041059	0.0052765	0.0011905	0.0009942	0.0016912	0.0014208	0.0014732	0.0017111	0.0010829	0.0009857	0.0012027	0.0009787
S	13201	T	0.00141571	0.962796	8.58e-05	0.0002593	0.0001293	0.0003614	0.0006391	0.0009756	0.0015767	0.0019695	0.0048139	0.0029039	0.0033713	0.0020156	0.0011262	0.0004068	0.0005006	0.0003859
S	14403	T	0.0010387	0.965736	2.15e-05	4.32e-05	0	0	0.0001009	0.000244	0.0002215	0.0004011	0.0002448	0.0001383	7.47e-05	0.0001833	0.0009671	0.0022092	0.0016733	0.0035184
N	5301	T	0.00103272	0.966376	0.000108	0.0001736	0.0003461	0.000683	0.0007406	0.0038512	0.0029483	0.0013203	0.001866	0.0011132	0.0011383	0.0010674	0.0008996	0.0010369	0.0008305	0.0003681
N	18032	T	0.00138823	0.966527	6.44e-05	0.0002161	0.0006468	0.0014457	0.0014465	0.0024082	0.0059198	0.0026316	0.0015169	0.0012534	0.0013975	0.001447	0.0010082	0.0011812	0.0011594	0.0023064
S	11152	T	0.00109532	0.970481	8.58e-05	0.0002594	0.0001294	0.0006429	0.0016823	0.000854	0.0017986	0.004184	0.0023258	0.0016415	0.0020331	0.0012596	0.0006134	0.0006574	0.0008086	0.0003055
N	16694	T	0.00109949	0.970681	6.44e-05	0.0004981	0.0003019	0.0025713	0.0028276	0.0023192	0.0012728	0.0014129	0.001886	0.0031085	0.0026584	0.001264	0.0004999	0.0005769	0.0003172	0.0001257
N	25913	A	0.00186179	0.970959	0	8.68e-05	0	0.0001609	0.0003705	0.0013141	0.0006374	0.0010676	0.0053155	0.0051879	0.0039065	0.0028369	0.0017319	0.0009651	0.0005485	0.0002697
N	25552	T	0.00172703	0.971025	0.0013522	0.0049506	0.0059947	0.0043377	0.0007739	0.0018294	0.0019371	0.0031912	0.0045665	0.002434	0.0018465	0.0023873	0.0009878	0.000883	0.0008559	0.000835
S	12964	G	0.00211605	0.971519	4.29e-05	8.65e-05	4.31e-05	4.02e-05	3.36e-05	0.0001524	0.000249	0.0010283	0.0029268	0.0047748	0.0058737	0.0050702	0.0020963	0.0007413	0.0001754	9.87e-05
S	24745	T	0.0024319	0.973544	6.44e-05	4.32e-05	4.31e-05	0.0001606	0.00074	0.0005791	8.3e-05	8.71e-05	0.0001346	0.0001198	0.0007841	0.0006154	0.0009168	0.0050955	0.0064862	0.0067405
S	28651	T	0.0089317	0.973688	0.000322	0.0005404	0.0006038	0.0003615	0.0018171	0.0086612	0.0150522	0.0197673	0.020122	0.0233875	0.0197452	0.0156018	0.0051811	0.0039218	0.0024652	0.0007899
S	832	T	0.00164496	0.973968	0.0004077	0.0005187	0.0003881	0.0004819	0.0014804	0.0018291	0.0040111	0.0046718	0.0057418	0.0023782	0.0012912	0.0013064	0.0007902	0.0012146	0.0015707	0.0023789
S	27005	T	0.00169529	0.990561	0.0004294	0.000454	0.0002587	0.0005622	0.0005719	0.0005487	0.0003596	0.001621	0.0023031	0.0018436	0.0014777	0.0017011	0.0010183	0.0007959	0.0025292	0.0071547
S	14478	T	0.00249502	0.992907	4.3e-05	0.0001948	0.000432	0	6.73e-05	3.05e-05	5.54e-05	3.49e-05	7.35e-05	0.001246	0.0087203	0.005102	0.0040017	0.0011591	0.0004722	5.4e-05
S	9223	T	0.0016943	0.993839	0.0063322	0.0032856	0.0019409	0.0004015	0.0004037	0.0002439	0.0007746	0.0003312	0.0006853	0.0011982	0.0006616	0.0036463	0.0030074	0.0007625	0.0010058	0.0005566
N	3602	T	0.00896944	0.993947	0.0006878	0.0004769	0.0015983	0.0012051	0.0024233	0.0086633	0.0142521	0.0193462	0.0210449	0.0231122	0.021208	0.0175491	0.0058873	0.0021152	0.0008906	0.0007415
N	25688	T	0.00166311	0.996699	0.0066542	0.0045184	0.0027651	0.0018116	0.0003372	0.0003667	0.0009989	0.0008947	0.0010226	0.0015182	0.0009633	0.0009559	0.0009446	0.0019187	0.0027721	0.0017262
N	10983	G	0.00206946	0.996977	0	4.33e-05	4.33e-05	0	0	0	0	0	1.24e-05	0.0001754	4.83e-05	0.0002037	0.0009048	0.0049981	0.0068516	0.0026101
N	10448	T	0.00127847	0.99792	0.0001502	0.0004539	0.0006899	0.0003213	0.0002356	0.0007623	0.0017982	0.0027539	0.0044674	0.0031996	0.002663	0.0011751	0.0008022	0.0006301	0.0004409	0.0007271
N	28868	T	0.00174498	0.999932	0.000816	0.0006492	0.0024595	0.0026641	0.0041442	0.0036325	0.0026879	0.0043796	0.0062906	0.0041526	0.0026276	0.0017167	0.0006404	0.0009865	0.0005954	0.0003054
N	10667	G	0.00203302	1.00059	0	4.32e-05	4.31e-05	8.03e-05	3.37e-05	3.05e-05	0.000166	0.0010633	0.0024476	0.0040021	0.0059891	0.0053831	0.0019432	0.0006511	7.28e-05	1.8e-05
S	27600	T	0.00150522	1.00606	0.0005513	0.0002734	0.0009656	0.0060188	0.0046847	0.0019077	0.0020756	0.0016938	0.0011249	0.0011103	0.0012696	0.0019704	0.0016596	0.0016448	0.0010675	0.0004668
S	9598	T	0.00105013	1.00876	0.0036705	0.0004542	0.0002159	4.02e-05	0.000101	0.0002136	0.0001385	5.23e-05	0.0001714	4.61e-05	0.0002189	0.000221	0.0010266	0.0022825	0.00217	0.0005658
N	25577	C	0.0013319	1.01191	0.0003219	6.48e-05	0	0.0001205	0.0004373	0.0004573	0.0006365	0.0017086	0.0025461	0.004748	0.0032393	0.0017152	0.0007342	0.0009705	0.0003595	0.0001347
S	22945	T	0.00202254	1.01309	4.34e-05	4.38e-05	4.35e-05	4.05e-05	3.44e-05	0	0	1.77e-05	6.17e-05	9.3e-06	3.22e-05	4.73e-05	0.00086	0.0049745	0.0067716	0.0026098
S	18744	T	0.00257105	1.01325	0.0006438	0.0007781	0.0040531	0.0020481	0.0021532	0.0117676	0.0049245	0.0022137	0.0028058	0.0025072	0.0030198	0.0032139	0.0028365	0.0022299	0.0016173	0.0008706
S	17478	A	0.00194425	1.01487	0	0	0	4.02e-05	6.73e-05	0.0004268	0.000249	0.0009063	0.0037323	0.0063229	0.004386	0.0034348	0.002055	0.0009342	0.0002696	8.08e-05
N	9204	G	0.00342143	1.01589	0.0001073	2.16e-05	0.0001294	0.0008433	0.000976	0.0021355	0.0026288	0.0041575	0.0095984	0.0095617	0.0078662	0.0067576	0.0028745	0.0007927	0.0002568	0.0001706
S	10108	G	0.00119963	1.01638	2.15e-05	4.32e-05	0	0	0	3.05e-05	0.0001383	0.0001568	0.0009052	0.0018526	0.0033443	0.0037114	0.001359	0.0002832	8.13e-05	0
N	17678	T	0.00271796	1.01795	0.0003653	0.0008225	0.0020727	0.0025721	0.0081804	0.00595	0.0064791	0.0073554	0.007514	0.0060039	0.0039493	0.0028898	0.0014537	0.0010065	0.0015661	0.0008975
S	29194	C	0.00211519	1.01935	0.0001076	6.5e-05	0	0.0001607	0.0001682	0.000427	8.3e-05	0.0003314	0.0012004	0.0057924	0.0060436	0.004783	0.0024244	0.0007567	9.42e-05	9e-06
S	21811	A	0.00213234	1.02338	2.15e-05	0	0	4.02e-05	0.0001685	0.0004583	5.54e-05	0.0002442	0.0011773	0.0057994	0.0060106	0.0049174	0.0024221	0.0006838	9.69e-05	1.13e-05
S	7528	T	0.00415506	1.02345	0.0003863	0.000454	0.0008629	0.004178	0.0031975	0.0062853	0.0152982	0.012588	0.0088368	0.0044354	0.0034697	0.0033336	0.0045214	0.0041774	0.0025294	0.0008617
N	5011	C	0.00119865	1.02767	0.0008176	0.0004335	0.0005195	0.0001208	0.0017508	0.0011035	0.0004444	0.0013085	0.0021119	0.0040164	0.0037191	0.0017737	0.0008596	0.0001511	1.29e-05	0
N	29445	T	0.00519276	1.02874	0.0001516	0.0005217	0.0003046	0.0006044	0.002467	0.0030557	0.0031576	0.0057603	0.0142482	0.0160643	0.0127246	0.0088393	0.0035655	0.00177	0.000781	0.0007557
S	19881	T	0.00111767	1.02913	4.3e-05	4.32e-05	0.0002587	0.0002409	0.0001346	0.0001829	0.0001936	0.0010287	0.0027931	0.0034572	0.0027687	0.0018887	0.0009905	0.0003497	0.0001498	0.0002244
N	28559	A	0.0014167	1.02982	0	0	0	0	3.37e-05	0	0	0	0	2.77e-05	0.0012271	0.0053343	0.0028838	0.000832	0.0002868	5.39e-05
S	16362	T	0.00109462	1.03032	0.0005367	0.0008863	0.000302	0.0001206	0.0003701	0.000244	0.0001661	0.0005764	0.0038138	0.0037258	0.001399	0.0009734	0.0006764	0.0007305	0.000883	0.0007728
N	28727	T	0.00116711	1.03132	0.0001502	0.0010373	0.000733	0.0004819	0.0002355	0.0005792	0.005285	0.0005054	0.0005872	0.0007557	0.0005974	0.0010336	0.0010436	0.0014945	0.0018697	0.0012834
N	25930	C	0.00191643	1.03288	0	0	0	0	0	3.05e-05	0.0003873	0.0008192	0.002758	0.0043165	0.0059392	0.0045547	0.0019314	0.0003888	0.000107	9e-06
S	4891	T	0.00246307	1.033	0.0001288	0.0001946	0.0001726	0.0004017	0.0003029	0.000366	0.0005257	0.0003661	0.0004163	0.0015673	0.0025721	0.0037135	0.0027781	0.0017879	0.0018837	0.0102897
N	7728	T	0.0019425	1.03727	0.0004724	0.0003467	0.0006066	0.0018103	0.0037726	0.0089425	0.002172	0.0024643	0.0014822	0.0018637	0.0014018	0.0013128	0.0016809	0.00239	0.0026705	0.0010884
N	18499	C	0.0016783	1.03772	0	0	0	0	0	3.05e-05	0	0	0	0	4.8e-05	0.000329	0.0016984	0.0021918	0.0064501	0.0027284
N	23592	C	0.00196233	1.03901	0	2.16e-05	0	4.02e-05	3.36e-05	0.000122	0	0.0001569	0.0010405	0.0054118	0.0055222	0.0045677	0.0023204	0.0006661	7.7e-05	0.0001257
S	29377	A	0.00194749	1.03968	4.32e-05	4.35e-05	8.71e-05	8.05e-05	3.38e-05	0.0001526	0	0.0002271	0.0011424	0.0053909	0.0056195	0.0044201	0.0022742	0.0006502	9.87e-05	9e-06
N	25996	T	0.0087315	1.03999	0.0001075	0.000304	0.0003458	0.0005634	0.0021546	0.0091326	0.0150873	0.0194329	0.0211926	0.0241056	0.0208281	0.0162457	0.0043802	0.0021187	0.0023178	0.0011236
N	29439	T	0.00189376	1.04116	0	2.17e-05	0	0	0	0	0.000277	0.000856	0.0027707	0.0043207	0.0058975	0.0044751	0.0019442	0.0003601	7.72e-05	0
N	695	T	0.00134048	1.04423	0	0	0	4.02e-05	3.36e-05	0	5.53e-05	1.74e-05	1.22e-05	0.0006268	0.0053501	0.0022176	0.0013826	0.0012415	0.0005177	9e-06
N	10626	T	0.00131088	1.04452	0.0003004	0.0007349	0.0022858	0.0040966	0.0035695	0.0018012	0.0020753	0.0042374	0.0040273	0.001918	0.0014361	0.0013637	0.0009084	0.0006152	0.0004967	0.0007544
N	19180	T	0.00136578	1.04481	0	2.16e-05	4.31e-05	0.0001607	0.000471	0.0006707	0.0003873	0.0009062	0.0025819	0.004415	0.0041188	0.0019876	0.0011144	0.0004188	0.0003038	0.0001705
S	920	T	0.00182984	1.04613	0.0003004	0.0006484	0.000388	0.0003614	0.005215	0.0074092	0.0031811	0.0011503	0.0021056	0.0027468	0.0026893	0.0023542	0.0015597	0.0014737	0.0009159	0.0012119
N	8264	T	0.00196212	1.04711	0	2.16e-05	8.62e-05	0	3.36e-05	0.0010391	0.0013004	0.0007674	0.004004	0.0051615	0.0061983	0.0035848	0.001875	0.000449	3.42e-05	9e-06
N	6449	T	0.00188054	1.04784	0.0004947	0.0006546	0.0004757	0.0005626	0.0008081	0.0008239	0.0020211	0.002843	0.0078871	0.0024071	0.0021189	0.0011001	0.0008259	0.0009285	0.0023547	0.00483
N	28893	T	0.00148241	1.04843	0.0001503	0.0003679	0.0016399	0.0006047	0.0023988	0.0013449	0.0007483	0.0016401	0.003569	0.0049922	0.0043907	0.0019427	0.0009741	0.0002445	9.43e-05	4.49e-05
S	16915	T	0.00197535	1.05063	6.44e-05	0.0004539	0.0003453	0.000964	0.0005719	0.0015549	0.0016875	0.0012897	0.0008443	0.0007005	0.0006242	0.0008693	0.000457	0.0013712	0.0084007	0.0043189
S	21222	T	0.00294566	1.05205	2.19e-05	0	0	4.13e-05	0	0.0007375	0.0027083	0.0046736	0.0062575	0.007018	0.0071968	0.0081078	0.0022211	0.0002778	4.76e-05	9e-06
S	21646	T	0.00129807	1.05709	0.000258	0.0005425	0.0010821	0.0011706	0.0030709	0.0059416	0.000698	0.0006691	0.0009124	0.0010828	0.0012515	0.0009745	0.001335	0.0015282	0.0016672	0.0004134
N	19273	T	0.00103799	1.0627	0.000236	0.0001513	8.62e-05	0.0002409	0.0002692	9.15e-05	0.000249	0.0011677	0.0017742	0.0039817	0.0027688	0.0009209	0.0003803	0.0001989	0.0010482	0.0011761
S	27920	T	0.00229156	1.07165	8.59e-05	0.0004544	0.0023354	0.0011277	0.0016523	0.0020579	0.0010286	0.0024175	0.0052635	0.0087868	0.0062873	0.0029427	0.0014143	0.0004907	0.0004261	0.0003172
S	14937	T	0.00129525	1.07291	0.0002362	0.0008441	0.0008208	0.0014467	0.0008075	0.0017995	0.0053952	0.0045498	0.002154	0.0011442	0.0012751	0.0009822	0.0008198	0.0011453	0.0012069	0.0011937
S	29266	A	0.00259984	1.07371	0	2.17e-05	0	4.02e-05	0.0002019	0.0022583	0.0036255	0.003596	0.0041513	0.0079249	0.0079826	0.0049214	0.0018854	0.0003859	6.85e-05	3.59e-05
S	25494	T	0.00206637	1.07588	0.0003649	0.0007134	0.0036657	0.0019682	0.0015477	0.0065906	0.0079141	0.0048455	0.0033769	0.0041115	0.0034097	0.0024766	0.0013034	0.0008047	0.0010527	0.0007181
N	4002	T	0.00666351	1.07846	0.0072196	0.0102892	0.0151522	0.0269684	0.0204762	0.020011	0.018435	0.0131232	0.0081122	0.0071977	0.0054526	0.0040785	0.003148	0.0050143	0.006751	0.0046887
N	8371	T	0.00298402	1.08036	0.0083172	0.0104985	0.0054028	0.005268	0.0021206	0.0089071	0.0080833	0.0043613	0.004657	0.0051668	0.0073077	0.0021858	0.00118	0.0005758	0.0008089	0.0008798
N	28890	T	0.00151947	1.08337	6.44e-05	2.16e-05	0.0007336	0.0030242	0.001554	0.0024146	0.0021344	0.0019019	0.0056296	0.0042722	0.0029699	0.0026438	0.0009655	0.000151	0.00012	0.0003234
N	1578	C	0.00112625	1.08556	0	0	0	4.02e-05	6.73e-05	3.05e-05	0.0002768	0.0001918	0.0009187	0.0028584	0.0036131	0.0028954	0.0010648	0.000199	5.14e-05	9e-06
S	22255	T	0.00475927	1.0879	0	0	0	0.0039028	0.0053003	0.0087698	0.0035449	0.0062168	0.0125118	0.0144873	0.0140564	0.0075318	0.0028982	0.0005599	9.02e-05	9e-06
S	10078	T	0.00308651	1.08928	0.000279	0.0002594	0.0004745	0.000723	0.0008755	0.0029333	0.0094442	0.0092211	0.0089757	0.0073555	0.0029196	0.0029193	0.0019759	0.0022546	0.0025974	0.0009424
N	335	T	0.00355122	1.08948	0.0004731	0.0004128	0.0007784	0.0145947	0.011539	0.0052711	0.0035861	0.0059802	0.005939	0.0055892	0.0039285	0.002794	0.003182	0.0031304	0.0028098	0.0013772
N	25936	T	0.00231429	1.08952	0.0001288	0.0001081	0.0006039	0.0050207	0.0013465	0.0020178	0.0040944	0.0071295	0.007909	0.001116	0.0003201	0.0031821	0.004202	0.0013261	0.0008432	0.0002334
S	12850	G	0.00101389	1.08968	0	0	4.31e-05	0	0	0.0003049	0.0001937	0.0001917	0.0006368	0.0033368	0.0027046	0.0025279	0.0009612	0.0002019	0.0001369	0.0001526
N	21993	T	0.00164304	1.09019	2.15e-05	2.17e-05	0.0004334	0	0	0	0	0.0001226	0.0001134	0.001033	0.0014103	0.0023019	0.0050572	0.004852	0.0037196	0.0002982
N	6618	A	0.00200041	1.0905	2.15e-05	0	0	4.02e-05	3.37e-05	0	0.0009132	0.0017782	0.0027907	0.0053668	0.0066661	0.0044198	0.0016728	0.0002925	1.71e-05	9e-06
N	8031	G	0.0012057	1.0919	0.0004507	0.0001945	0.0004312	0.0006827	0.0009083	0.0058225	0.002324	0.0017605	0.001774	0.0015115	0.0008535	0.0008505	0.0012442	0.0013472	0.001023	0.0006916
S	23659	C	0.00277053	1.0922	2.15e-05	0.0001513	4.31e-05	0	0	3.05e-05	0	0	1.22e-05	0	4.8e-05	5.64e-05	0.0008257	0.0070334	0.0105109	0.0015445
S	1927	C	0.00475728	1.09231	0	0	0	0.0039762	0.0053499	0.0089327	0.0037343	0.0062052	0.0124725	0.0145185	0.0141175	0.0075887	0.002898	0.0004701	8.56e-05	0
S	1513	T	0.00576915	1.09397	8.59e-05	4.32e-05	0.0001294	0.0001205	0.0001009	0.0036895	0.0120108	0.0185708	0.0169861	0.0127057	0.0086503	0.0083103	0.003796	0.0035545	0.0025596	0.0011224
N	22208	T	0.00151491	1.10434	8.6e-05	0.0003896	0.0001728	0.0024128	0.0004385	0.0001221	5.54e-05	0.0004365	0.0002328	0.0002952	0.0012392	0.0008095	0.0006351	0.0009226	0.0051315	0.0052231
N	5950	T	0.00154223	1.10549	6.45e-05	0.0001082	0.0012957	0.0013272	0.003643	0.0046725	0.0041277	0.0022521	0.0036427	0.00433	0.003253	0.0023524	0.0008423	0.0003171	0.0002016	8.09e-05
N	28487	A	0.0014518	1.10563	6.44e-05	8.65e-05	0.0002587	0.0010443	0.003298	0.003477	0.0025455	0.0038035	0.0052644	0.0031905	0.0020969	0.0009211	0.0009377	0.0009857	0.0007704	0.0001077
N	18788	T	0.00178981	1.10596	0.0006438	0.0021611	0.003234	0.008674	0.0031282	0.0043595	0.0023794	0.0007146	0.0008331	0.0012904	0.0015526	0.0017385	0.001371	0.0017477	0.0025758	0.0009603
N	28706	T	0.00227601	1.11202	0.0001717	0.0002377	0.00138	0.0007229	0.0007401	0.0021951	0.0051743	0.0080353	0.0077814	0.0046176	0.0030245	0.0022553	0.0015566	0.0012926	0.001382	0.0005205
S	10582	T	0.00249154	1.11264	0.0016523	0.0024425	0.0008624	0.0020078	0.0011779	0.0114063	0.0078583	0.0033126	0.0021296	0.0023694	0.0026048	0.0029758	0.0023269	0.0016705	0.0027789	0.0004848
S	9130	T	0.00189862	1.11413	0.0001502	0.0003242	0.0001725	0.0001606	0.003399	0.0035684	0.0034862	0.005666	0.0064147	0.0048226	0.0034622	0.0016445	0.000737	0.0007926	0.0012624	0.0005475
N	28892	T	0.00141355	1.12015	6.44e-05	6.49e-05	0.0002158	0.0006451	0.0018923	0.0018652	0.0021066	0.00255	0.0038889	0.0051584	0.0038942	0.0016463	0.0003955	0.0001418	0.0003214	0.000988
N	7328	T	0.00110865	1.12017	0	4.35e-05	0.0002167	0	0	0.0011299	0.000499	0.0001579	0.0002217	0.0002224	0.0003751	0.0001367	0.00042	0.0050885	0.0002838	3.6e-05
N	9203	A	0.00180573	1.12131	4.29e-05	4.32e-05	0	8.03e-05	0.0001683	3.05e-05	2.77e-05	6.97e-05	9.79e-05	6.45e-05	0.0001174	0.0004839	0.0007724	0.0029357	0.0059843	0.0057992
N	1887	T	0.001051	1.12304	0.0012021	0.0008432	0.0010782	0.0002009	0	0.0005184	8.3e-05	0.0006626	0.0027554	0.0047397	0.0010568	0.0008837	0.0003421	0.0007356	0.0012413	0.000377
S	13887	T	0.0011701	1.12409	2.15e-05	8.65e-05	0.0001293	8.04e-05	0.0010092	0.0032009	0.0005809	0.0029808	0.0041859	0.0025634	0.0020601	0.0017065	0.0005278	0.0003195	0.0006505	0.000754
S	18693	T	0.00115637	1.12572	4.29e-05	2.16e-05	0	0.0001606	0.0004037	0.0005488	0.0006086	0.0008367	0.0022175	0.0046273	0.0031535	0.0015272	0.0006428	0.0005424	0.000368	9.87e-05
N	2388	T	0.00191203	1.13783	0.0001291	0.0003029	0.0003022	0.0008841	0.0002693	0.0003355	0.0006088	0.0006625	0.0021308	0.0015864	0.0014788	0.0016747	0.0010712	0.0012856	0.0030976	0.0091382
N	28985	T	0.00106015	1.1391	0.0005158	0.0004331	0.0015112	0.005085	0.0029316	0.0016801	0.0007485	0.0009252	0.0014355	0.0020774	0.0017575	0.0016043	0.0006229	0.0005312	0.0005829	0.0004762
N	7833	C	0.00101736	1.14359	0	0	0	4.02e-05	0	0	5.57e-05	0.0001056	0.0008643	0.0026606	0.0034561	0.0026576	0.0009274	0.0001299	0	0
S	24076	C	0.00528762	1.14459	0.0001502	0.0020533	0.0056951	0.0071486	0.0118102	0.0160164	0.0140561	0.0099904	0.0149676	0.0149357	0.0124416	0.007199	0.0024357	0.000416	9.41e-05	2.69e-05
N	28361	A	0.00137765	1.14994	0.0047852	0.0028104	0.0031061	0.001285	0.0004709	0.0013109	0.000498	0.0029285	0.002548	0.0033931	0.0043648	0.0016415	0.0003658	0.0001146	6.43e-05	9e-06
S	7504	T	0.00132419	1.15137	4.29e-05	0.0001297	4.31e-05	0	0	0.000183	0.0006363	0.002057	0.0055071	0.0036331	0.0020603	0.0006305	0.0007876	0.0009376	0.0014472	0.0006972
N	9438	T	0.0015156	1.15632	0.0004517	0.0027751	0.0071333	0.0040167	0.0007097	0.000889	0.0006663	0.0006138	0.0011802	0.0020838	0.0020525	0.0026611	0.0016638	0.0010109	0.000617	0.0004133
S	12865	C	0.00101441	1.15688	2.15e-05	0.0004971	0.0002587	4.02e-05	6.73e-05	0.0003354	0	5.23e-05	2.45e-05	0.000424	0.0044543	0.0024433	0.0007518	0.0003043	0.0004322	0.0002155
N	29364	T	0.0010061	1.16148	0.0001724	0.0003253	0.000954	0.0007638	0.0024281	0.0022577	0.0014949	0.0009254	0.0046374	0.0022262	0.001691	0.0011542	0.0005696	0.0003138	0.000364	0.0003325
N	29427	A	0.00368654	1.16755	4.33e-05	6.52e-05	0	0	0	0.007361	0.0144044	0.0105535	0.004659	0.0027434	0.002554	0.0015009	0.0007546	0.0048289	0.0066125	0.006818
N	9120	T	0.00145097	1.17089	6.44e-05	4.32e-05	0.0002157	0.0040561	0.0061917	0.003995	0.0033475	0.0016907	0.0013218	0.0010416	0.0013763	0.0015787	0.0015066	0.0014406	0.0010227	0.0006732
N	3431	T	0.00141706	1.17106	0.0001288	0.0001297	0.0001725	0.0008031	0.0004374	0.000823	0.0011349	0.0030704	0.0055337	0.0047405	0.0025663	0.0013346	0.0009023	0.0005998	0.0004793	0.0005027
S	8179	T	0.00193918	1.17368	0.0001932	0.0011029	0.0009919	0.0008033	0.0005383	0.0009145	0.0044817	0.0084373	0.0057998	0.0038805	0.0027209	0.0016164	0.0010585	0.0009463	0.0013569	0.0014096
N	27434	T	0.00480852	1.17592	0.0003435	0.0003676	0.0003453	0.0008038	0.0004375	0.0011904	0.0057091	0.0116918	0.0176827	0.013752	0.0113051	0.0048885	0.0020887	0.0023115	0.002096	0.0009733
N	21724	T	0.00270699	1.17937	0.001438	0.0039154	0.0029365	0.013381	0.002526	0.0024436	0.0026574	0.0043598	0.0064077	0.0062166	0.0057797	0.0027405	0.0013714	0.0009517	0.0011212	0.0004724
S	6145	T	0.00153715	1.17958	0.0001504	0.0004767	0.0013826	0.0008853	0.0040816	0.0036969	0.0066813	0.0048524	0.0020999	0.0015327	0.0014876	0.0013947	0.0008765	0.0014604	0.0013583	0.0006107
S	6941	T	0.00718362	1.18024	8.66e-05	0.0001088	0.0002604	0.0003628	0.0012528	0.0081122	0.0137051	0.0175667	0.019654	0.02175	0.0184861	0.014166	0.0032219	0.0006395	0.0003533	0.0001711
N	5055	T	0.00152287	1.18149	0.000408	0.0004547	0.0003895	0.0018904	0.0015505	0.0066603	0.005139	0.0043458	0.0024797	0.0016155	0.0012343	0.0015529	0.0011288	0.0009676	0.0011722	0.001671
N	20759	T	0.00195548	1.1834	0.0001935	0.0003048	0.0011253	0.0029847	0.0041761	0.0080714	0.0045231	0.0038582	0.006125	0.0048111	0.0019652	0.0013799	0.0011379	0.0012792	0.0011688	0.0005118
S	16044	T	0.00151335	1.18804	0	0	8.62e-05	0	3.36e-05	0.0035971	0.0047577	0.0035726	0.0029119	0.0019356	0.0031741	0.0041519	0.0012091	0.0001178	2.57e-05	0
S	6070	T	0.00231404	1.18934	0.0004081	0.0005416	0.0008207	0.0005631	0.001248	0.0106939	0.0069038	0.0039279	0.0023424	0.0028813	0.0037776	0.0035094	0.0019015	0.0014679	0.0013122	0.000611
N	6990	T	0.00238833	1.19031	0.0024381	0.0033904	0.0017772	0.0010475	0.0051115	0.0129544	0.0034448	0.0019833	0.0023637	0.0035023	0.0037413	0.0021984	0.0019292	0.001572	0.0015239	0.0010711
S	19512	T	0.00124156	1.1953	0.0001444	0.0004627	0.0002421	0.000307	0.000246	0.0009707	0.0016405	0.0032251	0.0056908	0.0022855	0.0022795	0.0014991	0.0008857	0.000468	0.0003593	0.0003729
N	25549	T	0.00140702	1.19839	0.0006653	0.0004539	0.0004313	0.0008836	0.0009756	0.0011285	0.0074172	0.0034176	0.0013342	0.0014199	0.0012968	0.0012031	0.0013563	0.0010729	0.0014849	0.0012478
N	15438	T	0.0023004	1.19857	0.0019313	0.0022694	0.0012509	0.0051088	0.0035332	0.0024419	0.0020756	0.0022309	0.0074389	0.0088942	0.0071057	0.0021472	0.0005071	0.00022	9.41e-05	9.87e-05
N	2258	A	0.00282914	1.19868	4.29e-05	2.16e-05	4.32e-05	0.0003616	0.0006734	0.0023501	0.0025726	0.0045759	0.0092579	0.0096341	0.0073796	0.005079	0.001481	0.0002775	3.43e-05	0.000476
N	17572	T	0.00229411	1.19985	8.6e-05	0.0001082	4.32e-05	0.0002813	0.0004712	0.0032645	0.0085827	0.0046215	0.0055696	0.006537	0.0047333	0.0036842	0.0010851	0.0005756	0.0009628	0.0003052
N	28880	G	0.00165647	1.20419	0	2.16e-05	0	0.0002017	0.0001688	3.05e-05	8.31e-05	0.0001221	3.68e-05	2.77e-05	0.0003846	0.0077754	0.0030539	0.000612	0.0005775	0.0002348
N	25906	C	0.00693635	1.21306	4.33e-05	6.52e-05	0.0001297	0.000161	0.0012492	0.0080477	0.0142064	0.0184111	0.018643	0.0215401	0.0178622	0.0135817	0.002828	0.0004284	0.0004545	0.0002429
N	28903	T	0.00167696	1.21415	4.29e-05	0.0001731	0.0004746	0.0002418	0.0008084	0.0013456	0.0064302	0.0053237	0.0034343	0.0053062	0.0021633	0.0013219	0.0009386	0.0009205	0.0009255	0.001581
N	25505	G	0.00716282	1.21544	4.29e-05	8.65e-05	8.63e-05	0.0001606	0.001211	0.0081405	0.0141936	0.0185889	0.0190931	0.0223987	0.0186523	0.0144048	0.003114	0.0003315	0.000107	9e-06
N	18395	T	0.00184862	1.21679	0.0003005	0.0014916	0.0016825	0.0008838	0.0007402	0.0071956	0.0079969	0.0042532	0.0032688	0.0013098	0.0013241	0.0012924	0.0015421	0.001453	0.0021699	0.0012478
S	1267	T	0.00541355	1.21889	0.000236	6.48e-05	0.0003018	0.0001607	0.0004038	0.0002439	0.0003596	0.000488	0.0003795	0.0004517	0.0005495	0.0007847	0.0012561	0.0093328	0.017055	0.021184
N	6441	G	0.00293923	1.22201	0	2.18e-05	0	0.0003616	0.000808	0.0020462	0.0029345	0.0045798	0.0099941	0.0098626	0.0077836	0.0053969	0.0015425	0.0002984	3.42e-05	9e-06
N	29384	T	0.00128579	1.22272	4.33e-05	6.52e-05	0.0013047	4.03e-05	0.0001689	0.0005802	0.0012743	0.0014678	0.0040267	0.0047673	0.0037283	0.0019118	0.0007282	0.0001574	3.86e-05	2.7e-05
S	18486	T	0.00324022	1.22394	0.0008372	0.0004324	0.0003882	0.007115	0.0135626	0.00915	0.0081911	0.006276	0.0092783	0.0053212	0.0048419	0.0028152	0.0020463	0.001679	0.0015973	0.0008706
N	2516	T	0.00101279	1.23389	0	0	4.32e-05	0.0001205	0.0002693	0.000427	0.0006639	0.0007146	0.0021177	0.0043798	0.0029455	0.0013728	0.0006047	0.0002684	0.0002098	9e-06
N	11109	T	0.00204095	1.23491	0.0019745	0.0026807	0.0104369	0.0029331	0.0031629	0.0078382	0.0030441	0.0027383	0.002644	0.0019644	0.0016757	0.0017016	0.0015163	0.0019674	0.0016875	0.0006113
S	6433	T	0.00283877	1.23536	0	6.55e-05	0	4.02e-05	0.0002356	0.0025934	0.0029623	0.0022321	0.004739	0.0090466	0.0120349	0.0031825	0.0015868	0.0004311	0.0002826	0.0001975
N	24933	T	0.00133398	1.23609	0.0010735	0.0005189	0.0005607	0.0005622	0.001819	0.0004598	0.0003043	0.00068	0.0008447	0.0004978	0.0006936	0.000498	0.0003066	0.0002712	0.0047579	0.0058705
S	26313	T	0.00219956	1.23763	0.0012234	0.001513	0.001596	0.001727	0.0004037	0.000366	0.0035143	0.0093839	0.0073109	0.0059115	0.0039545	0.0023362	0.0013449	0.0004974	0.0006164	0.0004403
N	21365	T	0.00129784	1.23774	2.19e-05	0.0005321	0.0014736	0.0007856	0.0004776	0.0003995	0.0004461	0.0012357	0.0035438	0.0061106	0.0031083	0.0010182	0.0005265	0.0004864	0.0005606	0.0004954
N	25606	T	0.00203414	1.24015	0.0008588	0.0010377	0.001035	0.0004418	6.73e-05	0.0003964	0.0030718	0.0084413	0.0069564	0.0052491	0.0033464	0.0019176	0.0010085	0.0010157	0.0009758	0.0005298
S	8917	T	0.00684969	1.24152	0.0010515	0.0009942	0.0035813	0.0056627	0.0124474	0.0299058	0.0141644	0.0139959	0.018891	0.0189518	0.0137092	0.0065917	0.0035377	0.0024196	0.0016002	0.0009424
N	4158	T	0.00230335	1.24395	0.0003648	0.0006053	0.0007763	0.0077522	0.0026241	0.0038418	0.0083817	0.0086216	0.006288	0.0029035	0.0025769	0.0021616	0.0015095	0.0012205	0.0011512	0.001526
N	18568	T	0.00221853	1.24701	0.0005584	0.0006917	0.0009056	0.0047841	0.0112386	0.0069531	0.0024906	0.0030341	0.0022398	0.0014572	0.0019379	0.0019175	0.002409	0.0021161	0.0021014	0.0006821
S	28657	T	0.00527495	1.2472	0.0268367	0.0112624	0.0042265	0.0018077	0.0031299	0.0032025	0.0166879	0.0115869	0.0072384	0.0055224	0.0042315	0.0044127	0.0038631	0.0029736	0.004274	0.0039678
S	29518	T	0.00115033	1.25516	0.000108	0.0002816	0.0006913	0.0006438	0.0011111	0.0009762	0.0063652	0.0023717	0.0015099	0.001561	0.0014337	0.0011391	0.0008207	0.0010715	0.0008655	0.0006106
N	15672	T	0.00103743	1.25796	0.0001717	0.0005619	0.0002587	0.0003614	0.0002018	0.0004267	0.0056988	0.0011502	0.0010276	0.0009953	0.0004963	0.0005403	0.0013651	0.0012384	0.0010781	0.0009693
N	19677	T	0.00116623	1.25892	0.0006522	0.0004118	0.0009492	0.0035004	0.0036683	0.0021647	0.0042885	0.0035384	0.001046	0.0005636	0.0004805	0.0004376	0.0002567	0.0002774	0.0031774	0.0024332
N	18623	C	0.00114251	1.26927	6.44e-05	2.16e-05	0.0001725	0	0	0	2.77e-05	0.000122	9.8e-05	2.77e-05	3.73e-05	7.52e-05	7.37e-05	0.0020973	0.0056391	0.0007718
N	5339	T	0.00112876	1.27286	6.49e-05	0.0003908	0.0004328	0.0012067	0.0012132	0.002147	0.0046754	0.0036956	0.0042332	0.0016719	0.001108	0.0008045	0.000646	0.0006904	0.0008647	0.0004399
N	27674	T	0.00307528	1.27457	0	6.81e-05	0.0006433	0.0002947	0.0001709	0.0011063	0.0017371	0.0010154	0.0008292	0.0005672	0.000311	0.0006192	0.0008886	0.0019675	0.0154144	0.0068416
N	5730	T	0.00229643	1.27614	0.0015251	0.0012333	0.0012963	0.0012453	0.0003366	0.0076876	0.0111585	0.0060399	0.0048276	0.002399	0.0018006	0.0019759	0.0015368	0.0017577	0.0020122	0.0016429
S	28133	T	0.00398064	1.29242	6.44e-05	6.49e-05	8.64e-05	0.0001207	3.37e-05	0.0005199	0.0061011	0.0084897	0.0105895	0.0148722	0.0114895	0.0077185	0.0013152	0.000293	0.0001116	9e-06
N	22346	T	0.00637767	1.29613	0.0001389	0.0005552	0.0003661	0.0011426	0.0010057	0.0055734	0.0157258	0.0239813	0.0220651	0.0163938	0.0111329	0.0100663	0.0033737	0.0018995	0.0013036	0.0004498
N	15656	T	0.00216313	1.29995	0.0001502	0.0002161	0.0002156	0.0047386	0.0013455	0.0015546	0.0037341	0.0063785	0.0106313	0.0029493	0.0039008	0.0016726	0.0014182	0.0011149	0.0009156	0.0004038
S	26151	T	0.00121977	1.30544	0.0002365	0.0002821	0.002076	0.0018087	0.0013125	0.0011302	0.0068717	0.0027213	0.0010189	0.0005908	0.0008719	0.0008001	0.0009707	0.001053	0.0010985	0.0027586
S	19017	T	0.00316205	1.30968	0.0003005	0.0006706	0.0010804	0.0023693	0.0017156	0.0029272	0.0064195	0.0164555	0.0086876	0.0050512	0.0058367	0.0027114	0.0017719	0.001793	0.0015703	0.0006731
N	29567	G	0.00103842	1.31183	4.32e-05	6.5e-05	0.000389	0.0031811	0.0019197	0.0032708	0.0014393	0.0039538	0.0030096	0.0029201	0.001453	0.0011436	0.0005227	0.0003352	0.0002832	7.19e-05
S	8983	G	0.00345216	1.31441	4.29e-05	8.65e-05	8.63e-05	0.0001205	3.37e-05	0.000244	0.0052024	0.0071148	0.0089416	0.0133491	0.0101624	0.0068731	0.0010879	0.0001145	8.6e-06	1.8e-05
N	5672	T	0.00140929	1.31655	0.0002579	0.0003245	0.0009508	0.0042581	0.0047802	0.0033248	0.0062879	0.0042613	0.0025011	0.0016786	0.0014838	0.0013116	0.0007817	0.0009286	0.0010061	0.0004757
S	13551	T	0.00158664	1.31852	0.0005842	0.0086839	0.0022027	0.0001609	0.0003371	0.0003057	0.0005265	0.0001745	0.0001966	0.0002126	0.0010588	0.0012252	0.0016838	0.0027123	0.001777	0.0009367
S	27059	T	0.00294204	1.32654	0.0003434	0.0005404	0.0014229	0.0012047	0.0159494	0.0076215	0.0011896	0.0011678	0.0010166	0.0013919	0.0024539	0.0043797	0.004314	0.0024894	0.002623	0.0012026
N	24390	C	0.00110997	1.32707	0.0001289	2.16e-05	8.65e-05	0.0003218	0.0053222	0.0003968	0.002577	0.0002267	0.0004897	0.0012357	0.0002241	0.0002822	0.003098	0.0013401	0.0001156	0.0001797
N	9389	A	0.0010347	1.32905	0	0.0001517	0.0012964	0.0021418	0.0012823	0.0021706	0.0036886	0.0044079	0.002603	0.0028102	0.0017722	0.0013338	0.0005935	0.0001123	3e-05	2.69e-05
N	11379	T	0.00147827	1.33169	0.0001931	0.0008649	0.0089131	0.0020519	0.0023214	0.0024087	0.0016876	0.0008541	0.0019213	0.0020564	0.0022806	0.0015938	0.0010054	0.0012096	0.0011946	0.0007276
N	21770	A	0.00165457	1.3381	0	0	0	4.02e-05	0	9.29e-05	5.69e-05	0.0002172	0.0001176	0.0002065	0.0005543	0.0014463	0.0047606	0.0066051	0.0054866	0.0008616
S	23557	T	0.00157262	1.34126	0.0004508	0.0001081	0.0002157	0.0061446	0.0078772	0.0024423	0.0034592	0.0023539	0.0027907	0.001512	0.0013285	0.0016354	0.0013239	0.0012297	0.0011257	0.0011315
S	12946	C	0.00402112	1.34223	0	0	0	0	0	0	2.77e-05	0	0	9.2e-06	2.67e-05	5.17e-05	0.0006634	0.0073475	0.0128975	0.0175888
N	21468	T	0.00146736	1.34618	0.0003881	0.0001305	0.0009992	0.0055848	0.0015896	0.0024246	0.0032439	0.0050139	0.0048089	0.0048584	0.0029842	0.0008173	0.0003504	0.0003486	0.0004836	0.0006326
N	29366	T	0.00888539	1.34711	4.31e-05	0.0003686	0.0003035	0.0004422	0.0010462	0.0068453	0.0237127	0.0203185	0.0229069	0.0382923	0.0225549	0.0110053	0.0030904	0.0015512	0.0013834	0.0016715
N	28884	T	0.001262	1.35596	6.44e-05	0.0002381	0.0002158	0.0011703	0.0003713	0.0055574	0.0034917	0.0030885	0.0044767	0.0025296	0.0021056	0.0012615	0.0006771	0.0005621	0.0005106	0.0001617
N	1385	T	0.00163026	1.35959	0.0001288	0.0005406	0.0002589	0.0030137	0.0096244	0.003141	0.0025736	0.0028073	0.00316	0.0023234	0.0013503	0.0013585	0.0010943	0.0012633	0.001541	0.0013021
N	18167	T	0.00966871	1.35967	0.0002151	0.0001298	0.0001294	0.0013657	0.0116393	0.0313272	0.0126705	0.013281	0.0311391	0.034513	0.0307654	0.0087113	0.003641	0.0014406	0.0004878	0.0001885
N	2342	G	0.00119925	1.36455	0	0	0	4.02e-05	0.0003366	0.000427	0.0022688	0.0028766	0.0022653	0.0050443	0.0041584	0.0015472	0.0003482	6.94e-05	4.71e-05	0.0001527
N	22295	T	0.00132302	1.37279	0.0001503	0.0022932	0.0077724	0.0020915	0.0006741	0.0003364	0.0003599	0.0003318	0.0004653	0.0006918	0.0010685	0.0008041	0.0014072	0.0015748	0.001992	0.0014369
N	6352	T	0.00112284	1.37424	0.0003436	0.0003461	0.0005182	0.0005223	0.000875	0.0039948	0.0054306	0.0035918	0.0026687	0.001494	0.0011642	0.0007434	0.0008053	0.0007568	0.0008263	0.000422
S	19488	T	0.00106911	1.37882	0.0008623	0.0020981	0.0036138	0.0052425	0.0028371	0.0034069	0.0038152	0.002369	0.0021074	0.0011004	0.0013731	0.0009081	0.0004263	0.0005852	0.0004689	0.0003127
N	11591	T	0.00131215	1.38227	2.15e-05	0	0	4.02e-05	0	0.0004573	0.0022414	0.0030671	0.0024594	0.0055402	0.0046406	0.0018091	0.000395	6.93e-05	3.85e-05	9e-06
S	26966	C	0.00128569	1.38558	2.15e-05	2.16e-05	4.31e-05	0.0002008	0.0002355	0.0001219	2.77e-05	0.000366	0.0028664	0.0052267	0.0050307	0.0020724	0.0004454	0.0001085	0.000107	8.08e-05
N	26069	G	0.00119428	1.38766	0	0	4.32e-05	8.04e-05	0.0003365	0.0004271	0.0022139	0.0029134	0.0022468	0.0051054	0.0042137	0.0015995	0.0003038	3.02e-05	7.28e-05	1.8e-05
S	5575	T	0.00136903	1.39199	0.000151	0.0001301	0.0002592	0.0001606	0.0001683	0.0003671	0.0013349	0.0042265	0.0068739	0.0038795	0.0015058	0.0007946	0.0007994	0.0007508	0.0010917	0.0006553
N	25350	T	0.00135567	1.3953	0.0063119	0.0056	0.0042713	0.0030124	0.0008751	0.0007625	0.0006641	0.0002963	0.0005139	0.0007466	0.0010831	0.0012877	0.0012148	0.0012389	0.0011085	0.0007102
N	28292	A	0.00104736	1.39604	0.0001288	0.0001513	0.0006039	0.0004417	0.0004373	0.0005792	0.0012448	0.0024754	0.0054004	0.0033102	0.0020489	0.00103	0.0006137	0.0001959	0.0001712	0.0001795
N	22329	T	0.00120552	1.39848	4.38e-05	0.0001116	0.0002689	0.000303	0.0004529	0.0006959	0.0007751	0.0040255	0.0058007	0.0032485	0.0025792	0.0008487	0.0004894	0.0005735	0.00047	0.0002826
N	21518	T	0.00902141	1.40103	0.0002582	0.000239	4.34e-05	0.0010502	0.0113494	0.0303458	0.0118203	0.012147	0.0288166	0.0332838	0.0297207	0.0079058	0.0030883	0.0011	0.0002063	5.4e-05
N	6380	T	0.00145674	1.40293	6.45e-05	0.000628	0.0036301	0.0033765	0.000202	0.000122	0.0004159	0.0010987	0.0067471	0.0053493	0.0023391	0.001627	0.0006637	0.0007508	0.0003554	9.88e-05
N	15352	T	0.00136072	1.40299	0.0003219	0.0004108	0.0016393	0.0012456	0.0016484	0.0062828	0.0014112	0.0028763	0.0063753	0.0028578	0.0015526	0.0010243	0.0007963	0.0007805	0.000522	0.0002244
N	9267	A	0.00101483	1.4044	0.004238	0.0023208	0.0029844	0.0012176	0.0002365	0.001196	0.0003887	0.002701	0.0021876	0.002786	0.0035268	0.0006619	5.67e-05	3.02e-05	4.3e-06	0
S	8293	T	0.00195086	1.40615	0.0021032	0.0025722	0.0021134	0.0010842	0.0005383	0.0081715	0.0103746	0.0044276	0.0034873	0.0014654	0.0010561	0.0015034	0.001645	0.0015729	0.0015616	0.0009065
N	22377	T	0.00469343	1.43319	6.99e-05	4.63e-05	0.0002291	0.0001754	0.000144	0.0038907	0.0122321	0.0189765	0.0174803	0.0129369	0.0087276	0.0079721	0.0022834	0.0007523	0.000197	0.0001194
S	29386	T	0.0080472	1.46055	4.33e-05	2.17e-05	8.7e-05	8.06e-05	3.38e-05	0.0057157	0.012319	0.015825	0.0253492	0.0379729	0.0241671	0.0102508	0.001948	0.0002875	0.0004077	0.0005937
S	2668	T	0.00114656	1.46162	8.62e-05	0.0003478	0.0024344	0.0021817	0.0010457	0.0010076	0.0012481	0.0030905	0.0058036	0.0044892	0.0018864	0.0008619	0.000394	0.0001934	0.0002616	6.3e-05
S	23185	T	0.00105533	1.46182	0.0008368	0.00348	0.004226	0.0032136	0.00138	0.0020431	0.0054503	0.0007669	0.000416	0.0006728	0.0012322	0.0009256	0.000976	0.0005243	0.0008728	0.000341
N	24781	T	0.00111358	1.46801	0.000236	0.0012968	0.0015523	0.0004819	0.0001346	0.0018594	0.004786	0.0053162	0.0038418	0.0017512	0.0009708	0.0010477	0.0008019	0.0004279	0.0004022	0.000368
S	15654	T	0.00155119	1.47684	0.0002575	0.0003242	0.0006468	0.00257	0.0025229	0.0021655	0.0100985	0.0012199	0.0015782	0.0010138	0.0014088	0.0020813	0.0016688	0.0010908	0.0012792	0.0008346
S	6031	T	0.00216263	1.47989	0.0001504	0.0008014	0.0005187	0.0004829	0.0002361	0.0042177	0.0124792	0.0065988	0.0047943	0.0017819	0.0011666	0.0012075	0.0017241	0.0025798	0.0020689	0.0007911
S	5170	T	0.00440772	1.49036	0.0004735	0.0001739	4.36e-05	8.08e-05	0.0017568	0.0089807	0.0160345	0.0175328	0.013784	0.0141693	0.0091439	0.0056452	0.0019752	0.0003507	0.0001889	0.0001348
S	9667	C	0.00102465	1.49187	0.0047876	0.0027688	0.0031096	0.0012055	0.0002356	0.00119	0.0003325	0.0026841	0.0022769	0.0027661	0.00346	0.0006112	3.54e-05	1.51e-05	8.6e-06	9e-06
S	20661	C	0.00781503	1.49239	2.15e-05	2.18e-05	0	8.07e-05	0.000101	0.005657	0.0121616	0.0154794	0.0245387	0.0378355	0.0238931	0.0098079	0.0017044	0.0002685	3.85e-05	1.8e-05
S	9805	T	0.00117823	1.49597	0.0001717	6.48e-05	0.0002588	0.0003213	0.000404	0.0016491	0.0023796	0.0059266	0.0047739	0.0031265	0.0016069	0.0006395	0.0006105	0.0006782	0.0004194	0.0002604
S	23731	T	0.00868219	1.49999	0.0177747	0.0280986	0.0436996	0.0402474	0.0280022	0.0234899	0.0184027	0.0128315	0.0078574	0.0070166	0.0048456	0.0037271	0.0037986	0.0074345	0.0084483	0.0048942
S	25614	T	0.0046252	1.50162	0.0004293	0.0004107	0.0005606	0.0004819	0.00037	0.0007624	0.0082192	0.0241031	0.0190751	0.0082343	0.0039437	0.0027162	0.0025858	0.0031342	0.0031926	0.0053245
S	19170	T	0.00243919	1.51052	0.0052364	0.016151	0.0066894	0.0033736	0.0037011	0.0034461	0.0031539	0.0009761	0.0015541	0.0026731	0.0030626	0.0017904	0.0015685	0.0018383	0.0017501	0.0008706
N	1302	T	0.00154816	1.51343	0.004313	0.0033931	0.0087973	0.0067475	0.0029271	0.0021341	0.0006639	0.000889	0.0009793	0.0011799	0.0012484	0.0009021	0.00074	0.0013561	0.0021954	0.0012297
N	3311	T	0.00151658	1.51831	4.29e-05	0.0001513	0	4.02e-05	3.36e-05	0.0023474	0.0074187	0.0039249	0.0035752	0.0052938	0.0033774	0.0023077	0.0006488	0.0001869	0.0001156	5.39e-05
N	20238	T	0.00113992	1.53683	0.0002592	0.0004133	0.0004355	0.0002021	0.0004392	0.0007944	0.0005271	0.0007003	0.0069222	0.0035717	0.0021558	0.0009047	0.0005669	0.0004354	0.0003346	0.0005663
S	10870	T	0.00580844	1.53949	0.0013118	0.0007366	0.0009954	0.0006548	0.0016294	0.0020067	0.0146406	0.0307449	0.0235132	0.0125119	0.0059044	0.0052133	0.0040028	0.0026262	0.001786	0.0034269
N	8318	A	0.00107315	1.56904	8.58e-05	0.0001081	0.0002587	0.0055828	0.0018164	0.0025608	0.0038459	0.0045684	0.0016519	0.0005161	0.0007468	0.0006953	0.0007753	0.0009733	0.0010183	0.0004219
N	12747	T	0.0016241	1.57426	6.44e-05	0.0002377	0.0002587	0.0002008	0.0001009	0.0003963	0.0003596	0.0003137	0.0005994	0.000424	0.0007148	0.0008457	0.0009168	0.0012385	0.0030975	0.0104557
N	21800	T	0.00246562	1.57496	0.0003222	0.0005623	0.0005183	0.001287	0.0017861	0.0129196	0.0088025	0.008739	0.00754	0.0051032	0.0024571	0.0016719	0.0013586	0.0013612	0.0012794	0.0004938
S	13019	T	0.00990599	1.57944	0.0003862	8.64e-05	0.0003881	0.000402	0.0004036	0.0010066	0.0025181	0.0016567	0.0017533	0.0021215	0.0048947	0.0058392	0.0057607	0.0067599	0.0208447	0.062827
N	29253	T	0.00306161	1.58189	0.0007744	0.0007585	0.001081	0.0008038	0.0007067	0.0005491	0.0005258	0.0007674	0.0010531	0.0016791	0.0021944	0.002207	0.0023755	0.0020657	0.0029282	0.0204928
S	10456	T	0.00115609	1.58367	0.0002575	0.0063785	0.0058638	0.0002811	0.0004711	0.0011587	0.0007193	0.0006798	0.00082	0.001254	0.001142	0.0007663	0.0009438	0.0009889	0.0010788	0.0013734
N	21785	C	0.00115164	1.5903	0	2.16e-05	0	0.0001207	0.0004381	0.0002138	0.0008303	0.0003488	0.00613	0.0039172	0.0038159	0.0009816	0.0003545	0.000247	0.0001359	6.54e-05
N	8027	T	0.0011899	1.59208	4.29e-05	4.32e-05	0.0004312	0.0001205	0.0001682	0.0004268	0.0008577	0.0004881	0.0066187	0.004009	0.0037394	0.0010149	0.0003243	0.000226	0.0002226	0.0003592
S	20451	T	0.00531224	1.60283	4.32e-05	0.0001088	0.0002173	4.04e-05	0.0004391	0.0021084	0.0128294	0.0229664	0.0203994	0.0219544	0.0098414	0.0050122	0.0020229	0.0008349	0.000721	0.0013841
N	11132	T	0.00409986	1.6057	8.59e-05	2.16e-05	0	8.04e-05	0.0016149	0.0089975	0.0156639	0.0174224	0.0137962	0.0140036	0.0088225	0.0050636	0.0012829	0.000187	2.58e-05	1.8e-05
N	28541	A	0.00207452	1.61364	4.29e-05	4.32e-05	4.31e-05	4.02e-05	0.0002355	0.0003049	0.0005257	0.0018319	0.0086068	0.009725	0.0073015	0.001932	0.0006224	0.0001116	5.14e-05	2.69e-05
S	6395	T	0.001045	1.63924	0.0002364	2.16e-05	4.32e-05	0.0071538	0.0024573	0.0015256	0.0006651	0.0003662	0.0004898	0.0005072	0.0008059	0.0015656	0.0011651	0.0012512	0.0009038	0.0002604
N	4040	G	0.00104434	1.64425	0	0	8.63e-05	0	0	0.0003049	0.0015222	0.0051349	0.0044664	0.0036076	0.0020359	0.0008514	0.0004219	0.0002142	0.0003725	6.28e-05
S	23707	T	0.00115125	1.64646	0.0031985	0.0020106	0.0034502	0.0026504	0.0052832	0.0066815	0.0042345	0.0028066	0.0021296	0.0014382	0.0008484	0.0007049	0.0003716	0.0006572	0.0004279	0.0002694
S	1738	A	0.00203899	1.64722	0	0	0	0.0001206	0	0.0001525	0.0004981	0.0017964	0.0086099	0.0097017	0.0072308	0.0018682	0.0005743	4.91e-05	1.73e-05	1.81e-05
S	6592	G	0.00202993	1.64883	2.15e-05	0	8.63e-05	4.02e-05	0.000101	0.000183	0.0004704	0.0017957	0.0085682	0.0096914	0.0072373	0.0018808	0.0005902	5.43e-05	1.28e-05	9e-06
N	28310	A	0.00111591	1.65738	0.0001502	0.0004107	0.0002588	0.0004418	0.0001009	0.0004574	0.0009406	0.0057182	0.0053531	0.0035959	0.0017395	0.0008277	0.0003806	0.0002683	0.000497	0.0003322
N	18859	T	0.00102386	1.65886	0.0003219	0.0009509	0.0006899	0.006063	0.002321	0.0028962	0.0038451	0.0043396	0.0019113	0.0010599	0.0013925	0.0006578	0.0003509	0.0005183	0.000676	0.0004488
S	26690	T	0.00174902	1.67702	0.0004293	0.0008645	0.002975	0.0069882	0.011507	0.0037852	0.0034302	0.0021267	0.0053798	0.0021576	0.0021821	0.0014097	0.0010673	0.0008589	0.0009714	0.0005205
N	21597	T	0.00378815	1.6826	0.0005372	0.0003471	0.0005193	0.0011296	0.0255121	0.0138702	0.0036846	0.0018485	0.0026749	0.0039597	0.0037683	0.0024693	0.0029078	0.0038679	0.0049731	0.0032729
S	28759	C	0.00151304	1.69698	0.0003434	0.0005407	0.0004314	0.0020974	0.0071472	0.0060749	0.0027972	0.0048867	0.0069312	0.0042177	0.0023862	0.0017724	0.0002625	7.54e-05	5.57e-05	8.98e-05
N	5949	G	0.00145829	1.69833	0	0	0	0	0	0.0030526	0.0083086	0.0038745	0.0035554	0.0051402	0.0033809	0.0021116	0.0005408	8.76e-05	3.43e-05	9e-06
S	22051	T	0.00136521	1.699	0.0001719	4.33e-05	0.000216	0.0001207	3.38e-05	9.17e-05	0.0029643	0.0053936	0.0066297	0.0059718	0.0019345	0.0012763	0.0003458	0.0002756	0.0004043	0.000263
S	24034	T	0.00205539	1.70169	0.0145755	0.0066373	0.0049187	0.0012853	0.001716	0.0033851	0.001605	0.0005404	0.0007098	0.0010325	0.0012484	0.0017764	0.0013594	0.0012359	0.002542	0.002531
N	27527	T	0.00209713	1.7087	4.36e-05	0.000134	0.0002647	0.0002473	0.0002708	0.0002449	0.0003071	0.000778	0.0006789	0.0004982	0.0006283	0.0006765	0.0010264	0.0019351	0.0038576	0.0146038
S	27002	T	0.00136791	1.71138	0.0002362	8.65e-05	0.0035788	0.0016062	0.0012447	0.0095105	0.0045369	0.0030852	0.0029399	0.0013458	0.0017871	0.001015	0.0009298	0.0008713	0.0007447	0.0005386
N	25757	T	0.00333504	1.734	2.16e-05	2.17e-05	0.0001296	0.0002818	0.0002023	0.0015274	0.0028024	0.0036304	0.0102242	0.020966	0.0103773	0.0028955	0.0006439	0.0002052	7.28e-05	3.6e-05
N	23900	C	0.0022943	1.73404	0.0001073	4.32e-05	0	0.0004819	0.0005047	0.0008234	0.0150563	0.0019352	0.0043097	0.007689	0.0046312	0.0034308	0.0018201	0.0005728	0.0001926	0.0001257
N	1392	T	0.00130284	1.73499	0.0002576	0.0005405	0.0002589	0.0003616	0.0009422	0.0096063	0.0032937	0.0010461	0.0007349	0.0011435	0.0011475	0.0015935	0.0013303	0.0011125	0.0012157	0.0005657
N	8651	C	0.00117687	1.73666	0.0011857	0.0004784	0.0001735	4.03e-05	0.0038782	0.0065262	0	0.0001574	9.83e-05	0.0045912	0.0037015	0.0013595	0.0005355	0.0003747	0.0001372	0
S	20028	C	0.00113671	1.73824	0	0	4.33e-05	4.09e-05	0	6.11e-05	0.0003056	3.5e-05	0.0021127	0.0071874	0.0040033	0.0012133	0.0003819	6.36e-05	9.02e-05	0.000126
S	16650	T	0.00167774	1.74029	0	4.33e-05	0.0074627	0.009241	0.0043066	0.0078065	0.0029607	0.0023014	0.0032446	0.0029148	0.0009182	0.0014958	0.0016009	0.0013624	0.0002961	0.0002514
S	21766	C	0.00130161	1.7407	0	0	0	0	0	3.1e-05	2.84e-05	1.81e-05	3.92e-05	2.29e-05	0.0004071	0.0006481	0.0034608	0.0028294	0.0085794	0.0008979
S	11365	T	0.00144676	1.74378	8.58e-05	8.64e-05	0.0005174	0.0002409	0.0002691	9.15e-05	0.0001383	0.0003137	0.0003915	0.0007097	0.0007741	0.0009475	0.0007035	0.000742	0.002556	0.0103741
N	11557	T	0.0017618	1.75586	2.15e-05	2.16e-05	0.0002156	0	0	9.16e-05	0.003902	0.0097955	0.0072816	0.0055966	0.0037246	0.0020679	0.0007316	0.0001085	5.56e-05	2.69e-05
N	28878	A	0.00205469	1.75809	0.0078591	0.0052586	0.0142432	0.0058072	0.0032679	0.0026558	0.0022996	0.0004536	0.0008707	0.0031467	0.0033225	0.0032336	0.0015532	0.0006541	0.0002283	7.23e-05
S	7303	T	0.0016321	1.76399	4.32e-05	6.56e-05	0.0005662	0.0004848	0.0034144	0.0111561	0.006629	0.0024357	0.0022521	0.0026689	0.0021894	0.0017257	0.0013068	0.000979	0.0007389	0.0003337
S	26022	T	0.00126777	1.76695	0.0002366	0.0001302	0.0009511	0.000362	0.0011107	0.0095854	0.0034598	0.001344	0.0017813	0.0014131	0.0012871	0.0012893	0.0005223	0.0010107	0.0015121	0.001213
N	20675	T	0.00163852	1.78944	0	2.18e-05	0.0074459	0.0092383	0.0043115	0.0077024	0.0027199	0.0023203	0.0034535	0.0028623	0.0008332	0.0014798	0.0015415	0.0013788	0.0002397	3.59e-05
N	9246	T	0.00198998	1.7926	0.0005374	0.0006939	0.0020333	0.0017437	0.0045602	0.0144701	0.0076291	0.0053244	0.0032921	0.0017679	0.0013826	0.0013235	0.0015814	0.0011868	0.0014224	0.0016721
N	13994	T	0.00108503	1.79422	0.0001503	0.0003027	0.0009492	0.0085528	0.0022878	0.0017078	0.0006638	0.001133	0.001505	0.0013002	0.0010516	0.0007332	0.0009763	0.0007173	0.0013008	0.0009514
S	27561	T	0.0012616	1.80239	0.0002646	0.0005008	0.0006434	0.0080523	0.0068977	0.0029856	0.0022725	0.0021236	0.0010227	0.0013947	0.0017017	0.0013483	0.0009692	0.0006885	0.0009262	0.0002652
S	15972	G	0.00158959	1.8037	0.0002575	0.000497	0.0004311	0.002289	0.0083771	0.0067675	0.0028492	0.0053681	0.007256	0.0044432	0.002422	0.0017794	0.00024	4.53e-05	8.14e-05	0.0001347
S	24814	C	0.0030872	1.82284	6.44e-05	0.0001081	0	4.02e-05	0	9.14e-05	0.0016598	0.0028759	0.0090542	0.0205205	0.0097835	0.0027062	0.000569	0.0001266	0.0001027	4.49e-05
S	16260	T	0.00513655	1.83456	0.0027916	0.0032885	0.0065182	0.0174825	0.0261658	0.0148866	0.0308382	0.0190809	0.0131138	0.0075163	0.0043736	0.003504	0.002567	0.0020491	0.0014701	0.0007908
N	27299	C	0.00259582	1.8366	0.0033702	0.0101427	0.0158394	0.012939	0.0094876	0.0078077	0.0060621	0.0040975	0.0023285	0.001697	0.0010955	0.0014164	0.0022474	0.0024132	0.0006852	0.0002515
N	28308	G	0.00334342	1.84126	0	0	0	0	0.0230782	0.012806	0.0018811	0.000366	0.0001715	0.0003319	0.0014834	0.0030993	0.0056116	0.0045646	0.0027377	0.0011132
N	25673	C	0.00107513	1.85368	2.17e-05	0	0	4.02e-05	0	0	0	0.0007714	0.006074	0.0052435	0.0033622	0.0008703	0.0003275	2.41e-05	8.6e-06	2.7e-05
N	28899	T	0.00166291	1.85895	0.0002148	0.0011906	0.006387	0.0113797	0.0079571	0.003429	0.0044077	0.0035426	0.0038888	0.002104	0.0020565	0.0017688	0.0006819	0.0003169	0.0005656	0.001635
N	10097	A	0.00722693	1.8664	0.0175601	0.028063	0.0436527	0.0398602	0.0275869	0.0234659	0.0182236	0.0126914	0.0077143	0.0070482	0.0047175	0.0032808	0.0023087	0.0040537	0.004951	0.0035743
S	16242	A	0.00424324	1.87613	0	0	0.0001727	0.0002009	6.73e-05	0.0049136	0.0105994	0.0051866	0.0221015	0.0248179	0.0094325	0.0031376	0.000387	0.000163	0.0004373	9e-06
S	6235	C	0.00104528	1.89851	0	0	0	0	0	0	5.53e-05	0.0007843	0.0060192	0.0052195	0.0033577	0.0008565	0.0002005	6e-06	8.6e-06	1.8e-05
N	29466	T	0.00479425	1.91369	0.0002598	0.0003913	0.0004352	0.0006449	0.0016898	0.0191163	0.0299789	0.0220207	0.0134646	0.0056588	0.0023777	0.0023713	0.0033111	0.0045268	0.0028627	0.0008007
N	1947	C	0.00467272	1.95693	8.59e-05	0.0002378	0.0023779	0.0049415	0.0041654	0.0080446	0.0233952	0.0197738	0.0277457	0.0153123	0.0074389	0.0027305	0.0009379	0.0003224	7.27e-05	1.8e-05
S	4540	T	0.00115995	1.95912	0.0078463	0.0071415	0.0010361	0.002493	0.0011107	0.0013115	0.0009961	0.0004366	0.000748	0.0010423	0.001153	0.001063	0.0005104	0.0008595	0.0006638	0.0005306
S	16092	T	0.00199821	1.9695	0.0001502	0.0003242	0.0004312	0.0007227	0.0006392	0.0009756	0.0159349	0.0023877	0.0036703	0.0064244	0.0031529	0.0023401	0.0010494	0.0008429	0.0008354	0.0006285
N	7086	T	0.00204053	1.98108	6.45e-05	0.0001514	0.0005611	0.0006429	0.0009094	0.001287	0.016966	0.0036451	0.0029012	0.0047208	0.0019601	0.0017016	0.0016749	0.0016095	0.0011866	0.0008531
N	12134	C	0.00127431	2.00091	0	0	0	0	3.36e-05	0	0	0.0003137	0.0045632	0.0089961	0.004258	0.0008363	0.0001504	5.12e-05	5.99e-05	0
S	23929	T	0.00275783	2.0212	0.0083092	0.0162201	0.0191385	0.0076738	0.0055217	0.001922	0.0007472	0.0009763	0.001224	0.0014197	0.0015312	0.0026085	0.0022448	0.002047	0.001421	0.0026839
N	7926	T	0.00366976	2.02406	0.0001933	0.0005634	0.0004332	0.0006032	0.0005052	0.0038145	0.0173538	0.0241407	0.0171364	0.0066689	0.002201	0.0012749	0.0011313	0.0013416	0.0027305	0.0046416
N	22020	C	0.00433963	2.04001	0.0001933	0.0001514	0.0003454	0.0075134	0.0264434	0.0286028	0.0137343	0.0072408	0.0079506	0.0086076	0.007606	0.0048511	0.0022864	0.0011996	0.0006583	0.0002816
N	16289	T	0.00107882	2.05914	0.0046159	0.0085411	0.004142	0.0041392	0.0019518	0.0014644	0.0014391	0.0009955	0.0010791	0.0007009	0.0007635	0.0005361	0.0005198	0.0006187	0.0005401	0.0008898
N	12455	T	0.00121918	2.08257	0	6.48e-05	0.0001293	0.0002811	0	0.0001524	0.0011342	0.0040785	0.0055545	0.0087283	0.0021929	0.0002631	0.0002771	0.0001296	8.13e-05	3.59e-05
N	2973	T	0.00317936	2.08385	0.0001717	0.0002811	0.0003883	0.0006027	0.0240692	0.0146466	0.0113454	0.0091529	0.0057902	0.0033748	0.0031217	0.0016643	0.0022001	0.0025144	0.0017079	0.0010592
N	24368	T	0.00195525	2.09398	0.0047224	0.0146397	0.0122104	0.0031782	0.0018868	0.0033883	0.0012191	0.000959	0.0014323	0.0017981	0.0021557	0.0020217	0.0010178	0.0007146	0.0016181	0.0007992
N	14786	T	0.00114847	2.104	0.0060516	0.0075038	0.0039698	0.0009639	0.0012455	0.0057315	0.0045974	0.0006975	0.0013344	0.0012271	0.000977	0.0007433	0.0005416	0.0004302	0.0003054	0.0002255
N	15652	T	0.00117347	2.16479	6.44e-05	6.48e-05	0.0002587	0.0004417	0.0005719	0.0067071	0.007773	0.0057513	0.0028874	0.0010138	0.0004376	0.0004698	0.0010083	0.0008135	0.0006546	0.0006282
N	17331	T	0.00163783	2.18471	8.58e-05	0.0004106	0.0027596	0.0006425	0.0002691	0.0003963	0.0004703	0.0013943	0.0016152	0.0010322	0.0006827	0.0003946	0.0003833	0.000455	0.0021524	0.0148739
N	11288	A	0.00212568	2.19454	0	0	0	0	0	0	0	0	0	6.68e-05	3.4e-05	0.0004443	0.0165695	0.0102489	0.0022971	0.0019805
N	23311	C	0.00150405	2.20153	4.29e-05	4.32e-05	0.0002156	8.03e-05	0.0004712	0.0002439	0.0041217	0.0104749	0.0093975	0.0035299	0.0009868	0.0004276	0.0003833	0.000868	0.0007619	0.0005117
S	29227	T	0.00418864	2.21408	0.0001076	0.0003034	0.0005191	0.0006032	0.0010097	0.0201653	0.0299809	0.0215765	0.012333	0.0044189	0.0028511	0.0030292	0.0023748	0.0026535	0.0017812	0.0013017
S	22792	T	0.00335678	2.23128	6.46e-05	8.7e-05	4.33e-05	0.0001609	0.0001012	0	0.0003336	7.03e-05	0.0001847	0.0002227	0.0007944	0.0010838	0.0014791	0.0013904	0.0069236	0.0300477
N	25049	T	0.00215364	2.23789	0.0002575	0.000562	0.0003019	0.0006425	0.0012447	0.0039027	0.0179831	0.0107358	0.0061662	0.0039638	0.0026832	0.0026546	0.0007812	0.0005966	0.0004749	0.0002872
N	13730	T	0.0028669	2.23834	0.0094214	0.018983	0.0209035	0.0083976	0.0066617	0.002805	0.000913	0.0005403	0.0009791	0.0015027	0.0012485	0.0014945	0.0023596	0.0029463	0.001893	0.0006918
S	24928	T	0.00311276	2.24513	0.000236	0.0001945	0.0001725	0.0002811	0.0044065	0.0009144	0.0016598	0.0007494	0.0010644	0.0008111	0.0007148	0.0006577	0.0004658	0.0006147	0.0071323	0.0282999
N	28368	A	0.00110644	2.2525	0.0023175	0.0057723	0.0066868	0.0060635	0.0060215	0.0061286	0.0021579	0.0024232	0.0016906	0.0014384	0.0008164	0.0002117	0.000177	0.0002291	0.0004156	0.0009157
S	29044	A	0.00136722	2.27355	6.45e-05	8.66e-05	0.0001727	0	0.0014806	0.0110681	0.0076912	0.0034689	0.0025945	0.000295	0.0002668	0.0003995	0.0009259	0.0020103	0.0013138	0.000359
S	6445	T	0.00120233	2.29168	4.3e-05	0.0003491	0.0015999	0.0027325	0.000909	0.0071723	0.0086935	0.0063335	0.0036866	0.0014571	0.0008539	0.000771	0.0004424	0.0004432	0.0005223	0.0002065
S	22388	T	0.00444252	2.297	9.34e-05	0.000417	0.0005044	0.0011415	0.0019448	0.0223123	0.0324337	0.0239994	0.0146108	0.0047635	0.0027777	0.0021075	0.0024394	0.0025079	0.00268	0.0010745
N	19718	T	0.00486718	2.31347	0.00063	0.0008669	0.0012081	0.0028163	0.0093238	0.0269232	0.0328694	0.027184	0.0199491	0.0110416	0.0043069	0.0031947	0.0009648	0.0005972	0.0011643	0.0007181
N	11230	T	0.00261779	2.33213	0.0007297	0.0012322	0.0094893	0.0033333	0.0025568	0.004788	0.020337	0.0169258	0.0092283	0.0047482	0.0027054	0.0014852	0.0010529	0.000404	0.0001374	6.31e-05
N	26530	G	0.00171605	2.341	0.0122517	0.0087395	0.0046612	0.0016467	0.0013466	0.007747	0.0101018	0.0039413	0.0063036	0.0028501	0.0010781	0.0004418	8.85e-05	0.000202	0.000107	0.0001438
S	15480	T	0.00313098	2.34882	0.0001931	0.0001945	0.0001294	4.02e-05	3.36e-05	0.0022577	0.0170209	0.0202737	0.0157617	0.0142893	0.0036918	0.0014894	0.0003508	0.0001929	0.0001497	0.0001795
N	526	T	0.0018689	2.39435	0.0002149	0.0001514	0.0002158	0.0001607	0.0007084	0.0005518	0.0052944	0.0021288	0.0005761	0.0006644	0.0002935	0.0003431	0.0003245	0.0005789	0.0026414	0.0180592
N	28842	T	0.00213774	2.4034	0.002534	0.0021638	0.0015967	0.0162467	0.0151617	0.0107599	0.0050702	0.0052564	0.006126	0.0040517	0.0025585	0.0015238	0.0007643	0.0003259	5.57e-05	9e-06
S	5584	G	0.00678054	2.40928	0	0	0	0	0	0	0	0	7.42e-05	0.0001392	0.0001228	4.7e-05	0.0002389	0.0035253	0.0190417	0.0640605
S	22162	C	0.0016977	2.42319	4.3e-05	0	0.0002593	0.0065594	0.0127621	0.0083736	0.0081745	0.0056952	0.0079883	0.0034422	0.0021851	0.0009462	0.0001831	0.000121	0.0001161	0.000127
S	3256	C	0.00373761	2.45464	4.29e-05	4.32e-05	8.62e-05	0.0002409	0.0005046	0.0188409	0.029323	0.0209722	0.0117902	0.0033105	0.0019278	0.0054464	0.0028544	0.0009404	0.0003167	9.87e-05
N	25429	T	0.00215867	2.51081	0.0106463	0.0196795	0.0113519	0.0085192	0.0015821	0.001464	0.0016604	0.0045501	0.003035	0.001973	0.0017134	0.0014385	0.0007107	0.0007626	0.000689	0.0006016
S	26424	C	0.00303859	2.54525	0	0	0	0.0001205	0	0	0.0067532	0.0234709	0.0192633	0.0147388	0.0033832	0.0013493	0.0002272	4.22e-05	3e-05	9e-06
S	11533	G	0.00303591	2.54622	0	0	0	0	0	3.05e-05	0.0068071	0.0234646	0.0192037	0.0147338	0.0034044	0.0013441	0.0002183	4.52e-05	2.14e-05	0
S	21637	T	0.00366169	2.55901	2.15e-05	0.0002387	0.000606	0.0145753	0.0032063	0.0100481	0.0316427	0.0244293	0.0104072	0.0030632	0.0010914	0.0009276	0.0013972	0.0020778	0.0019673	0.0038104
N	11396	T	0.00382128	2.56442	0.0001502	8.64e-05	0	0.0002008	0.0001346	0.0029601	0.0242215	0.0262089	0.0230569	0.0142068	0.0047686	0.0012289	0.0002361	0.0001718	0.000167	0.0001709
S	3931	C	0.00107173	2.56585	0.0003008	0.0009094	0.0013814	0.0049827	0.0047144	0.0047891	0.0091372	0.0058739	0.0039891	0.0017161	0.0009298	0.0005692	0.0001209	1.81e-05	3.43e-05	1.8e-05
N	1048	T	0.00191179	2.56837	0	0	4.31e-05	0.0001205	0.0001346	3.05e-05	5.53e-05	3.49e-05	0.0001224	0.0001383	0.0001387	0.0001081	8.26e-05	0.0011029	0.0041645	0.0196186
N	11916	T	0.00460524	2.61485	0.0127905	0.0169887	0.0343237	0.031806	0.032435	0.0202775	0.0097646	0.0073896	0.0066435	0.0048943	0.0018829	0.0024619	0.0022081	0.0017358	0.0004407	0.0001077
S	26729	C	0.00133502	2.62056	0.0137565	0.0055757	0.0018973	0.0002008	0.0001682	0.0001829	0	0.000122	6.13e-05	2.77e-05	6.94e-05	0.0002961	0.0015832	0.001308	0.0017974	0.0008975
S	9802	T	0.00193451	2.62291	8.59e-05	0.0002162	0.0003883	0.0002008	0.0002357	0.0033591	0.0160799	0.0149769	0.0054106	0.0013557	0.0011586	0.0012743	0.0011974	0.0012268	0.000629	0.0005299
N	5622	T	0.00353053	2.63137	6.44e-05	0.0003244	0.0003456	0.000241	0.0005721	0.0191574	0.0292375	0.0220085	0.0126719	0.0040659	0.0031538	0.0022468	0.0013861	0.0009736	0.0010316	0.0013104
N	696	C	0.00108363	2.64438	0	0.0004538	0.0015524	0.0051002	0.0048444	0.004909	0.0094629	0.005979	0.0040746	0.0017789	0.0009655	0.0005685	0.0001562	1.51e-05	1.28e-05	0
N	19542	T	0.0035673	2.65512	0.0005073	0.0008253	0.0023305	0.0007907	0.00095	0.0199467	0.0302386	0.021459	0.0143111	0.0046427	0.0018391	0.0013767	0.0014024	0.0017025	0.0008889	0.0005205
S	8683	T	0.00306287	2.66719	0.000216	0.0002612	0.0016079	0.0033537	0.0009207	0.0083917	0.0267961	0.0227452	0.011117	0.0051806	0.0021291	0.001306	0.0011326	0.0008086	0.0010647	0.0005678
N	13862	T	0.00132721	2.68927	0.0037128	0.011738	0.0108658	0.0040982	0.000942	0.0006707	0.000664	0.0015519	0.0016647	0.0010419	0.0017452	0.0011565	0.0006545	0.0003195	0.0003723	0.0005027
N	10265	A	0.00239323	2.69034	0.0026271	0.0032409	0.0065305	0.024777	0.0136215	0.0094994	0.0077021	0.0064908	0.0083907	0.0048562	0.0024876	0.0017719	0.0002477	1.81e-05	8.6e-06	5.39e-05
N	4006	T	0.00118068	2.73504	8.59e-05	0.0001516	0.000259	8.04e-05	0.0005724	0.0034463	0.0097703	0.009647	0.0040739	0.0019008	0.0016408	0.0008279	0.000236	0.0001931	9.85e-05	2.69e-05
N	21624	T	0.00138332	2.74574	0.0012038	0.0038195	0.007316	0.0146988	0.00665	0.0035226	0.0035745	0.0042613	0.0016519	0.0005646	0.0002194	0.0002355	0.0002719	0.0013355	0.0012432	0.0006112
N	3373	A	0.00128935	2.79991	0.0051293	0.0083207	0.0134558	0.0058644	0.003835	0.0038107	0.0026576	0.0029305	0.0019344	0.0027298	0.0011737	0.0006203	0.0001592	1.51e-05	4.3e-06	2.69e-05
S	29144	T	0.00236393	2.82743	0.0016781	0.0005631	0.0007349	0.0014859	0.0257057	0.0150027	0.0037077	0.0016039	0.0028149	0.0030796	0.0028981	0.0017594	0.0011927	0.001495	0.001635	0.0008438
N	25617	T	0.00241995	2.82815	4.29e-05	0.0004107	0.0004312	0.0008433	0.0017832	0.0088112	0.0231374	0.0177198	0.0074311	0.0019177	0.0011259	0.0014896	0.0013975	0.0007203	0.0011811	0.0002514
N	1347	T	0.00116096	2.84396	0.0001288	2.16e-05	8.63e-05	0.0001607	0.0003029	0.0041778	0.0121226	0.006293	0.0045563	0.0018349	0.0009554	0.0006111	0.0003245	0.0004402	0.000381	0.0002335
N	29148	C	0.00177197	2.8487	0.0036143	0.0102664	0.0160384	0.0128514	0.00932	0.0080488	0.0057834	0.0040441	0.0024477	0.0017886	0.0011848	0.000668	0.0003247	0.0003466	0.0002654	9.87e-05
N	13975	T	0.00110502	2.8568	0	4.33e-05	0.0002589	0.0004417	3.36e-05	0.0039639	0.0117611	0.005874	0.00405	0.0011157	0.0009928	0.0008084	0.0005663	0.0001959	0.0004023	0.0002693
N	6408	T	0.0014332	2.90192	4.3e-05	2.16e-05	8.63e-05	0	0.0001346	0.0002441	0.0002768	0.0001918	0.0001102	0.0002767	0.0001815	0.0001927	0.0001534	0.0003346	0.0023161	0.0167964
N	12067	T	0.00216937	2.90205	0.0001717	0.0001945	0.0001725	0.0003614	0.0005046	0.003994	0.0209717	0.0172405	0.0063623	0.0017328	0.0015576	0.0014752	0.0009758	0.0010366	0.0007017	0.0004846
S	2416	T	0.00523558	2.9158	0.0328165	0.0558958	0.0298398	0.0082379	0.0053525	0.0162574	0.0122039	0.0076891	0.0071754	0.0052393	0.003662	0.0029166	0.0012658	0.0008359	0.0007025	0.0004312
S	9745	T	0.00358758	2.95483	0	4.33e-05	0.0002157	0.0001607	0	0.0043088	0.0207861	0.0342405	0.02369	0.0093232	0.0026269	0.0006159	0.0004013	0.0003528	0.0004921	0.0001886
N	6807	T	0.00178217	2.96307	0	0	0.0001295	0.0001608	0.0002355	0.0024091	0.0096593	0.0165995	0.0129613	0.004887	0.0011635	0.0002633	0.0001329	0.0001628	9.85e-05	9.88e-05
S	15276	A	0.00156754	2.9914	2.15e-05	0	4.31e-05	0.0128643	0.0138992	0.0102526	0.0039025	0.0042423	0.0036866	0.0028483	0.0018407	0.001217	0.0007048	0.000229	8.6e-06	0
N	3773	T	0.00124793	3.02796	2.15e-05	8.69e-05	0.0001297	0.000523	0.0009772	0.0011003	0.0154468	0.0024264	0.0043026	0.0030112	0.0015802	0.0007857	0.0003256	0.0003907	0.0007667	0.0002172
N	11401	T	0.00155841	3.06621	8.58e-05	8.64e-05	4.31e-05	8.03e-05	0.000101	0.0009459	0.0145818	0.0140303	0.0058366	0.0015768	0.0003896	0.0002679	0.0004778	0.0009041	0.0007959	0.0014634
S	25003	G	0.00128639	3.06761	0	2.16e-05	0	4.02e-05	0.0004709	6.1e-05	0	0.0001046	6.12e-05	0.0001844	0.000192	4.7e-05	7.08e-05	0.0002531	0.0020322	0.0158957
N	1943	T	0.00105912	3.0966	0.0001288	0.0004756	0.0009508	8.03e-05	0.000101	0.0042691	0.0121718	0.0059979	0.0044199	0.0011893	0.0005708	0.0004088	0.0002742	0.0004821	0.0003637	0.0001346
N	19999	T	0.00229165	3.11347	0.0008831	0.0008017	0.0006068	0.0008602	0.0011869	0.000764	0.012948	0.0278351	0.0047326	0.0021773	0.0010705	0.0007836	0.0008199	0.0013839	0.0013307	0.0007647
S	1987	G	0.00260258	3.11552	0	0	0	8.04e-05	0.0002356	0.002776	0.0108205	0.0268724	0.0199816	0.0066562	0.0020808	0.0004888	8.85e-05	5.42e-05	4.71e-05	0.0001257
N	11781	G	0.00192538	3.11726	0.0001502	8.64e-05	8.63e-05	0.0002811	0.0001009	0	0.0055051	0.0197012	0.0154839	0.0054856	0.0016012	0.0003572	7.96e-05	8.14e-05	7.28e-05	4.49e-05
N	5700	A	0.00193185	3.14052	4.3e-05	0.0013632	0.0095518	0.0129755	0.0123544	0.0122963	0.0183883	0.0077013	0.0051242	0.0019099	0.0008551	0.001021	0.0004661	8.44e-05	8.6e-06	0
N	28821	A	0.00265989	3.17623	0.0024052	0.0025314	0.0058265	0.0174951	0.0260937	0.0148286	0.0221151	0.0053927	0.0086097	0.0049363	0.0024244	0.0005879	0.000121	3.62e-05	8.6e-05	1.8e-05
S	14191	C	0.00112571	3.19874	0	6.48e-05	4.31e-05	0.0004818	0.0008073	0.0010062	0.0147755	0.001551	0.0037191	0.0024613	0.0011203	0.0003665	0.0004747	0.000904	0.0003937	0.0003141
S	4237	C	0.00205795	3.28135	4.29e-05	0	0	0	6.73e-05	0	0	1.74e-05	0	8.3e-05	4.27e-05	8.46e-05	0.0002889	0.0001778	0.0029997	0.0271032
N	28863	T	0.00205257	3.33986	0.0265413	0.0116214	0.0110459	0.0029459	0.0037057	0.0042428	0.0017179	0.0013781	0.0008093	0.0009412	0.0009933	0.0012604	0.0008706	0.0006909	0.000831	0.0006377
N	2336	A	0.00108151	3.36723	0	0	0	0	6.73e-05	3.05e-05	0	0	0	0	3.74e-05	0	5.9e-06	7.24e-05	0.001696	0.0145969
N	25433	T	0.00157015	3.38814	0.0056661	0.0184401	0.0138523	0.0018078	0.0003703	0.0005795	0.0003044	0.0006623	0.0006975	0.0012263	0.0009982	0.001067	0.000584	0.0008501	0.0009116	0.0011582
N	25062	T	0.0013693	3.43359	0.0001502	0.0001514	0.0002588	0.0002811	0.00037	0.0022561	0.0167132	0.0105862	0.0058386	0.0029966	0.000763	0.0006203	0.0001858	0.0001628	0.0002568	0.0002604
N	10376	T	0.0073143	3.48372	0.0004726	0.0016516	0.0020444	0.0157163	0.0734254	0.0846718	0.0234174	0.0109536	0.0093996	0.0085405	0.0067939	0.0037217	0.0027655	0.003544	0.0034018	0.0025758
S	18060	T	0.00306939	3.74052	0.0465472	0.014894	0.0091897	0.0045802	0.0017156	0.0017379	0.00083	0.0009599	0.0023126	0.0055402	0.0020538	0.0012593	0.0010024	0.0011	0.0010312	0.000736
N	18998	T	0.00168849	3.7702	0.0092525	0.0125728	0.0197943	0.0115658	0.014365	0.0077758	0.0035132	0.002562	0.0012725	0.0005714	0.0002828	0.0002538	0.0001592	0.0001115	0.0004237	0.0003321
N	15406	T	0.0021272	3.89647	0.0001287	0.0001946	0.000302	0.0006436	0.0006393	0.0075057	0.0265737	0.0221932	0.0098007	0.003005	0.000843	0.0003477	0.000118	0.0001416	0.0001883	0.0002064
N	14202	T	0.00236648	3.99471	2.15e-05	0	8.62e-05	0.0003212	0.0003364	0.0189065	0.0294101	0.0208282	0.0117339	0.0032635	0.0006615	0.0003148	7.37e-05	0.0001507	9.84e-05	3.59e-05
S	28169	G	0.00239063	4.00158	4.29e-05	0.0001298	0.0005185	0.0144817	0.0030315	0.0097266	0.0308964	0.0240109	0.0099088	0.0025983	0.0004284	0.0001228	5.03e-05	0.0001148	5.15e-05	0
S	9286	T	0.00641557	4.0343	0.0003013	0.000998	0.0016003	0.0145905	0.0733597	0.0854347	0.0225587	0.0102803	0.0088699	0.0081685	0.0066361	0.0027542	0.0018092	0.0021848	0.0018857	0.0009887
N	28725	T	0.00619017	4.12805	0.0002575	0.0001081	0.0008624	0.0137349	0.0713829	0.0846822	0.0223261	0.0097945	0.0083438	0.0074097	0.0067905	0.0031149	0.0021079	0.0017838	0.0014033	0.000718
S	8782	T	0.0064654	4.20896	0.107467	0.0384833	0.0284512	0.0108551	0.0044499	0.0030229	0.002638	0.001153	0.0015464	0.004104	0.0045694	0.0040744	0.0025166	0.001478	0.0016029	0.0010539
N	25979	T	0.00156348	4.3032	0.026313	0.0104718	0.0036725	0.0009647	0.0007745	0.0001221	8.3e-05	0.000157	7.38e-05	0.0005457	0.0009779	0.0007997	0.0007259	0.0006154	0.0008052	0.0005394
N	17747	T	0.00255597	4.30763	0.0443344	0.0132995	0.0085943	0.0037813	0.0005722	0.0003664	0.00036	0.0008725	0.0015198	0.0021313	0.0013618	0.000974	0.000584	0.0008139	0.0010234	0.0025071
N	11851	T	0.00100908	4.33554	6.44e-05	0.0002377	0.0001294	0.0003213	0.0011775	0.016131	0.0092423	0.004097	0.0016646	0.0007007	0.0005125	0.0005547	0.0002448	0.0004524	0.0003854	0.0001167
S	24088	C	0.00130861	4.43343	0	0	4.31e-05	0	0.0001009	0.002805	0.0184273	0.0154302	0.0069276	0.0014379	0.0003627	0.0001645	3.83e-05	9e-06	1.28e-05	0
N	9477	A	0.00153731	4.44012	0.0266397	0.0105172	0.0037609	0.0009743	0.0007096	6.13e-05	0	0	3.69e-05	0.0004446	0.0008296	0.0007745	0.0007317	0.0005833	0.0007884	0.0005211
N	28144	C	0.00602715	4.5728	0.10839	0.0379448	0.0289172	0.0106272	0.004244	0.0028749	0.0023852	0.0005415	0.000957	0.0030147	0.0036796	0.003557	0.0022964	0.0012925	0.0010817	0.0006214
S	22480	T	0.00217405	4.57349	0.0001626	0.0002074	0.0001366	0.0029683	0.0393935	0.0153604	0.002689	0.0011604	0.0025777	0.0015398	0.0017998	0.0018681	0.0013438	0.000914	0.0011685	0.0007523
N	1210	T	0.00110112	4.67647	8.59e-05	6.48e-05	0.0001294	0.0002008	6.73e-05	0.0027443	0.0159099	0.0145044	0.0049582	0.0005254	0.000112	7.99e-05	9.43e-05	9.94e-05	6.85e-05	9e-06
N	28580	T	0.00135723	4.71693	0.0061176	0.0123462	0.0229439	0.0114467	0.0054172	0.0025918	0.0002213	0.0011514	0.0011263	0.0012076	0.0005655	0.0002068	0.0003096	0.000199	0.0001327	0.0001346
N	6023	C	0.00149579	4.74834	2.15e-05	8.66e-05	0.0003458	0.0002415	3.37e-05	0.0004278	0.012561	0.0268831	0.0033103	0.0016251	0.0004121	0.000349	0.0003107	0.0001968	0.000159	6.3e-05
S	16806	T	0.00130752	4.99373	0.0002575	0.0245126	0.0128095	0.0003614	0.0006391	0.0041466	0.001466	0.0010282	0.0007464	0.0001475	0.0002614	0.0011136	0.000796	0.000232	0.0001968	0.0001257
N	14708	T	0.00494844	5.16041	0.0003648	0.000389	0.0004743	0.0131309	0.070996	0.0833156	0.0220212	0.0095686	0.0080385	0.0070505	0.00469	0.0011088	0.0002891	0.0004257	0.0002528	0.0001616
N	6312	A	0.00124411	5.20448	0.0086744	0.0158988	0.0212297	0.0082767	0.0048129	0.0015248	0.0003878	0.0001569	0.0001591	0.000378	0.0001974	0.0002021	0.000236	0.000199	0.000107	8.99e-05
N	1913	T	0.00125753	5.2757	0.0008155	0.0249876	0.0130217	0.000723	0.0007066	0.00436	0.001549	0.0011154	0.0009055	0.0003871	0.0003041	0.0003336	0.0003862	0.0003164	0.0003679	0.0002692
N	4346	C	0.00476676	5.35666	0	0	0.0003881	0.012769	0.0707078	0.0831885	0.0218804	0.0094213	0.0078182	0.0068205	0.0045018	0.0010477	0.000171	0.0001446	6.85e-05	0.0001615
N	833	C	0.00101763	6.09483	0.0062653	0.0050791	0.0241894	0.0087948	0.0059542	0.0057312	0.0015491	0.0007495	0.0005876	0.0003595	0.0001974	7.99e-05	2.9e-06	2.41e-05	6.42e-05	9e-06
N	2528	A	0.00108582	6.1149	0.0008382	0.0248756	0.012913	0.0004822	0.0011108	0.0043612	0.0014937	0.0010632	0.0007957	0.0002028	0.0002241	0.000282	0.000118	8.75e-05	6.42e-05	1.8e-05
N	20014	T	0.00105066	6.14949	0.0001724	0.0239596	0.0129533	0.0006144	0.0006783	0.004279	0.0015281	0.0011198	0.0008153	0.0002593	0.0001499	8.97e-05	9.77e-05	0.0001666	0.0001546	0.0001709
N	25718	G	0.00105087	6.33704	0.0007369	0.0249338	0.0128305	0.0004025	0.0007082	0.0042167	0.0014156	0.0011403	0.0007885	0.0002777	0.0001284	9.89e-05	4.14e-05	8.15e-05	0.00021	1.8e-05
N	1163	T	0.0089054	6.53595	4.29e-05	0.0010374	0.0050888	0.0239367	0.201776	0.141646	0.0487758	0.023568	0.0132822	0.0055117	0.0025818	0.0008034	0.0001946	6.63e-05	1.71e-05	0
N	17639	T	0.00121391	6.63407	0.001096	0.0005411	0.0006477	0.0276081	0.0204199	0.005936	0.002492	0.001256	0.0011509	0.0011433	0.0007045	0.0003948	0.000171	0.0001597	0.0001027	9e-06
S	15933	T	0.00100641	6.89251	6.44e-05	0.0001297	0.0107378	0.0270694	0.0041374	0.0039939	0.0005256	0.0006622	0.0005627	0.000719	0.0003307	0.0006907	0.0004068	0.0002862	0.0003423	0.0002424
N	17858	G	0.00167966	6.94466	0.0456752	0.0142074	0.0084983	0.0031356	0.0003367	9.16e-05	2.77e-05	5.23e-05	3.68e-05	6.46e-05	7.47e-05	8.95e-05	5.03e-05	7.85e-05	0.0001071	6.29e-05
N	26144	T	0.00313601	7.07229	0.0845604	0.0357468	0.0073962	0.0031768	0.0009761	0.001069	0.0001939	0.0002093	0.0001105	8.31e-05	2.67e-05	3.77e-05	2.36e-05	2.11e-05	0	4.49e-05
N	2480	G	0.00121343	7.1662	0.0325661	0.0150365	0.0013387	0.0002813	0.0001346	0.000122	0	0	0	1.84e-05	3.74e-05	5.17e-05	4.72e-05	4.22e-05	8.6e-06	9e-06
N	2558	T	0.00129335	7.18459	0.0350685	0.0154618	0.0013808	0.0003615	0.000101	0.0001219	0.000249	3.49e-05	2.45e-05	2.77e-05	3.2e-05	2.82e-05	5.01e-05	2.11e-05	5.99e-05	1.8e-05
S	17247	C	0.00105577	7.3271	0.0299219	0.0107857	0.0017247	0.0001205	0.0001009	9.14e-05	5.53e-05	0.0001394	2.45e-05	0.0001106	2.13e-05	6.58e-05	3.24e-05	1.21e-05	2.14e-05	5.38e-05
N	8076	C	0.00144257	8.12917	0	2.16e-05	0	0.0001606	0.0295364	0.0392061	0.006584	0.0022834	0.0013948	0.0002673	0.000144	4.7e-06	4.42e-05	5.12e-05	8.6e-06	2.69e-05
S	16647	T	0.00646762	8.43819	0.0002791	0.0003031	0.0014667	0.0159936	0.194031	0.120634	0.0186236	0.0018308	0.0017637	0.0014575	0.0012759	0.0009957	0.0006244	0.0004743	0.000618	0.0005567
S	23401	A	0.00573779	9.53616	2.15e-05	4.32e-05	0.0009055	0.0156595	0.193857	0.120073	0.0181748	0.0008889	6.12e-05	0.0001567	0.0001067	6.11e-05	5.6e-05	1.21e-05	3e-05	0.0001346
S	7540	C	0.00571181	9.57781	2.15e-05	4.32e-05	0.0009491	0.0157022	0.19379	0.120054	0.0181743	0.0009063	9.79e-05	6.45e-05	4.8e-05	5.17e-05	1.47e-05	0	3e-05	0
1. N/S: Nonsynonymous or Synonymous changes
2. POS: Positions are based on the Wuhan-Hu-1 reference sequence (EPI_ISL_402125)
3. ALT: Alternative nucleotide
4. Due to the sample size varied across the collected months, we weighted the mutation frequency for each month based on its respective sample size.

## Sheet: Table S6
Table S6 Number and proportion of spike M1237I carrying sequences in different genetic background
			# of sequences with M1237I mutations	Total number of sequences	%
	Alpha	B.1.1.7 + Q.x	1489	1140270	0.0013
	Beta	B.1.351 + B.1.351.2 + B.1.351.3	69	38355	0.0018
	Delta	B.1.617.2 + AY.x	5511	2504198	0.0022
	Gamma	P.1 + P.1.x	107	114641	0.0009
	Lambda	C.37 + C.37.1	13	8933	0.0015
	Mu	B.1.621 + B.1.621.1	226	13016	0.0174
	Other		1573	1270582	0.0012
	Total		8988	5089995	0.0018
	Data were recorded on 2021/11/12
